# Supplementary material for: Cancer-Associated Fibroblasts Modulate Transcriptional Signatures Involved in Proliferation, Differentiation and Metastasis in Head and Neck Squamous Cell Carcinoma
Source: Cancers (Basel). 2021 Jul 4;13(13):3361. doi: 10.3390/cancers13133361 (PMC8269044; doi:10.3390/cancers13133361)
Supplement: Supplementary file 1 [file cancers-13-03361-s001.zip]

Archive with 4 entries (3 files):
- SUPPLEMENTARY/
- SUPPLEMENTARY/supplementary.pdf
- SUPPLEMENTARY/Table S3.xlsx
- SUPPLEMENTARY/Table S4.xlsx
