# Supplementary material for: Cancer-Associated Fibroblasts Modulate Transcriptional Signatures Involved in Proliferation, Differentiation and Metastasis in Head and Neck Squamous Cell Carcinoma
Source: Cancers (Basel). 2021 Jul 4;13(13):3361. doi: 10.3390/cancers13133361 (PMC8269044; doi:10.3390/cancers13133361)
Supplement: Supplementary file 1 [file cancers-13-03361-s001.zip › SUPPLEMENTARY/Table S3.xlsx]

## Sheet: Sheet1
Table S3	Microarraydata showing CAF vs none CAF in 2D model
#%result_name=Analysis_31
#%array_type=HuEx-1_0-st-v2
#%annotation=HuEx-1_0-st-v2.na36.hg19.transcript.csv
#%comparison=CAF vs NCAF	CAF Avg (log2)	NCAF Avg (log2)	Fold Change	P-val	FDR P-val	Gene Symbol
ID	6.69	3.04	12.5	0.0005	0.3689	POSTN
3510066	6.06	4.03	4.07	0.0003	0.3544	GREM1
3587553	8.27	6.97	2.46	1.01e-05	0.096	COL1A1
3762198	7.18	5.93	2.39	0.0002	0.3104	COL1A2
3013054	6	4.89	2.17	0.0002	0.325	COL6A3
2605321	7.68	6.63	2.08	0.0022	0.4708	BGN
3995633	2.65	1.65	2	0.5977	0.905	OR4N2
3527290	7.72	6.79	1.91	0.0004	0.3544	VIM
3236958	6.06	5.15	1.87	0.0043	0.5291	FBN1
3623031	5.65	4.76	1.85	0.0013	0.4577	VCAN
2818517	5.37	4.48	1.84	0.0007	0.394	CCL2
7385547	2.47	1.59	1.83	0.0848	0.6996	TUBA1B; LMBR1L; TUBA1A
3453732	6.2	5.36	1.79	0.0002	0.3104	COL3A1
2519577	6.5	5.68	1.77	0.0161	0.5914	WNT5A
2677356	2.09	1.29	1.75	0.0093	0.5441	C9
2854409	5.97	5.2	1.71	0.0219	0.6174	PTX3
2649367	8.12	7.37	1.69	0.0244	0.628	IL24
2377035	9.02	8.28	1.67	0.0417	0.6654	SPARC
2882098	7.63	6.89	1.67	0.0457	0.6845	MMP9
3887210	10.76	10.06	1.62	0.018	0.5945	CDC20
2333136	6.38	5.69	1.62	0.0249	0.6309	SKA1
3788049	7.82	7.13	1.61	0.009	0.5409	SLC7A2
3087659	8.08	7.4	1.6	0.0016	0.4708	DDIAS
3342426	3	2.33	1.6	0.032	0.6504	TTN
2589291	3.51	2.84	1.59	0.0024	0.4708	ADAD1
2742009	9.94	9.28	1.58	0.0365	0.6519	HIST1H3B
2946215	8.99	8.34	1.57	0.0122	0.5679	MKI67
3312490	9.36	8.71	1.56	0.0102	0.5576	AURKB; BORCS6
3744263	4.34	3.7	1.56	0.0137	0.5711	CYP2A6; CYP2G2P
3862873	8.28	7.63	1.56	0.0131	0.5679	CEP55
3258444	8.53	7.89	1.56	0.0154	0.5807	FAM72C; FAM72D; FAM72A
4052881	7.11	6.48	1.55	0.2768	0.7843	LCE1D
2359439	4.13	3.51	1.54	0.0013	0.4577	DCN
3465274	7.01	6.39	1.54	0.0024	0.4708	BLM
3608298	7.92	7.3	1.54	0.042	0.6654	DEPDC1
2417528	8.79	8.17	1.54	0.309	0.8002	CTGF
2974330	5.88	5.26	1.53	0.008	0.5405	BRCA2
3484641	7.11	6.49	1.53	0.0004	0.3544	FEZ1
3396593	2.99	2.37	1.53	0.0521	0.6966	IFNA4
3201188	6.05	5.45	1.51	0.0616	0.6996	SPC25
2585933	3.76	3.16	1.51	0.0011	0.4426	TAAR6
2926147	8.57	7.98	1.51	0.009	0.5405	ASF1B
3852565	8.14	7.55	1.5	0.0088	0.5405	ARHGAP11A
3587457	5.77	5.19	1.5	0.0011	0.4426	PDGFRB
2881239	4.38	3.8	1.5	0.0202	0.605	MS4A4A
3332298	7.46	6.88	1.49	0.006	0.5321	CDCA5
3377423	9.77	9.2	1.49	0.0184	0.5945	PLK1
3653072	10.64	10.07	1.48	0.0303	0.645	HIST1H2BM
2900059	7.68	7.11	1.48	0.0149	0.5803	ETV4
3758510	6.59	6.03	1.48	0.06	0.6996	RAD51AP1
3401804	9.15	8.59	1.47	0.0139	0.5711	CENPA
2473991	3.76	3.2	1.47	0.0342	0.6519	KIR2DL2; KIR2DS5; KIR2DL4; KIR2DL1; KIR2DS2; KIR2DS3
4052962	8.82	8.26	1.47	0.0057	0.5321	FOXM1
3440598	1.92	1.37	1.47	0.0004	0.3544	OR7E5P
3373296	8.97	8.41	1.47	0.0245	0.6293	CDKN3
3536336	7.52	6.97	1.47	0.0296	0.6416	CASC5
3590014	7.04	6.49	1.46	0.0053	0.5321	TICRR
3607698	5.77	5.22	1.46	0.0002	0.3104	DDR2
2364231	3.99	3.44	1.46	0.0547	0.6996	TAS2R50
3444472	8.01	7.47	1.46	0.0092	0.5441	BIRC5
3736290	8.58	8.04	1.45	0.0034	0.5283	E2F7
3463112	10.33	9.79	1.45	0.019	0.5963	HIST1H2AL; HIST1H2BN
2900091	9.74	9.21	1.45	0.0083	0.5405	TPX2; ABALON
3881443	5.33	4.79	1.45	0.0825	0.6996	SULF1
3102372	5.58	5.06	1.44	0.0637	0.6996	SCG5
3587495	3.27	2.75	1.44	0.423	0.8448	DLEU2; MIR15A; MIR16-1; SPRYD7
3513995	6.84	6.31	1.44	0.0006	0.3812	MAP1B
2814756	8.19	7.67	1.44	0.0142	0.5761	HJURP
2604254	5.63	5.1	1.44	0.0048	0.5291	IL12RB2
2340961	6.67	6.15	1.44	0.0225	0.6221	KIF15
2620256	2.82	2.3	1.43	0.4713	0.8642	PRR23C
2697721	2.75	2.23	1.43	0.4682	0.8638	MT1DP
3662170	8.96	8.45	1.43	0.0126	0.5679	PRC1
3639031	7.68	7.16	1.43	0.0266	0.6337	KIF2C
2334098	6.59	6.07	1.43	0.0781	0.6996	PPP4R4
3549605	8.83	8.31	1.43	0.0087	0.5405	KIF23
3599811	3.04	2.53	1.43	0.1461	0.7161	NAG18
3843677	6.74	6.23	1.43	0.0193	0.5968	PLK4
2742985	7.36	6.85	1.42	0.0237	0.6261	IQGAP3
2438282	10.22	9.71	1.42	0.0208	0.61	HIST2H2AB; HIST2H2BE
2434129	6.3	5.79	1.42	0.0087	0.5405	TMEM47
4004575	4.64	4.13	1.42	0.0356	0.6519	GPR151
2880044	8.98	8.48	1.42	0.0336	0.6519	CCNB2
3595979	8.91	8.41	1.42	0.0016	0.4708	TNC
3222170	8.66	8.16	1.42	0.0057	0.5321	TRIP13
2798915	6.29	5.79	1.42	0.0307	0.646	SGOL1
2665572	7.22	6.72	1.42	0.0661	0.6996	NDC80
3776139	7.52	7.02	1.42	0.0236	0.6253	ETV5; DGKG
2709132	7.41	6.91	1.41	0.0222	0.6203	KIF18A
3367338	6.53	6.03	1.41	0.0276	0.6378	PBK
3129149	1.8	1.31	1.41	0.3712	0.8237	BMS1P5; BMS1P7
3288013	9.36	8.86	1.41	0.0315	0.6494	TOP2A
3756193	8.2	7.71	1.41	0.0675	0.6996	DLGAP5
3565663	7.76	7.27	1.41	0.0152	0.5803	SKA3
3504617	8.28	7.78	1.41	0.0048	0.5291	FANCI
3607537	9.98	9.5	1.4	0.0298	0.6417	HIST1H3C
2899102	8.6	8.12	1.4	0.0112	0.5669	AURKA
3910785	7.05	6.57	1.4	0.0386	0.6599	CENPK; ADAMTS6
2859667	6.93	6.45	1.4	0.1766	0.7346	HIST1H1B
2947073	7.02	6.54	1.4	0.0894	0.6996	KIF14
2450345	7.67	7.19	1.4	0.0038	0.5291	MFAP5
3443226	7.48	7	1.4	0.0187	0.5947	PDCD1LG2
3161113	7.98	7.5	1.4	0.0138	0.5711	LRRC49
3600212	2.35	1.87	1.39	0.0559	0.6996	SPAG8
3204903	7.69	7.21	1.39	0.104	0.701	KIF11
3258168	2.75	2.28	1.39	0.0706	0.6996	CHRNA6
3133434	6.92	6.44	1.39	0.0131	0.5679	CDCA3
3442322	3.65	3.17	1.39	0.3889	0.8331	CHRM2
3026216	7.98	7.5	1.39	0.0079	0.5405	XRCC2
3080283	7.22	6.75	1.39	0.1657	0.7276	ABI3BP
2686458	9.13	8.66	1.39	0.0181	0.5945	DKK3
3363266	5.73	5.26	1.39	0.0082	0.5405	THY1; DUXAP5
3394412	7.66	7.19	1.38	0.0368	0.6519	KIF4A
3980560	5.87	5.41	1.38	0.0066	0.5336	DSCC1
3150715	7.44	6.98	1.38	0.0994	0.6996	CENPO
2473284	4.99	4.53	1.38	0.0133	0.5679	ZEB1
3241316	3.12	2.66	1.38	0.3916	0.8341	MIR4697HG
3399398	7.62	7.17	1.37	0.0018	0.4708	MSC
3140213	5.37	4.91	1.37	0.0415	0.6654	VN1R10P
2899874	5.75	5.29	1.37	0.0121	0.5679	INHBE
3418111	4.49	4.04	1.37	0.0963	0.6996	ERCC6L
4012142	7.26	6.8	1.37	0.1271	0.707	ASPM
2449559	8.32	7.87	1.37	0.0286	0.6378	CKAP2L
2571457	3.81	3.36	1.37	0.1103	0.7034	LUM
3465248	7.45	7	1.36	0.0826	0.6996	CDK1
3248289	8.92	8.47	1.36	0.0082	0.5405	PRR11
3728964	7.69	7.25	1.36	0.0098	0.5539	MELK
3168508	6.6	6.16	1.36	0.3397	0.8106	ANXA6
2881747	5.7	5.27	1.35	0.0109	0.5669	OR2T12
2465897	6.98	6.55	1.35	0.0406	0.6642	CENPI
3984655	2.69	2.26	1.35	0.2912	0.7938	FSD1L
3183219	7.07	6.64	1.35	0.0895	0.6996	ALOX5AP; LINC00398
3484060	6.67	6.24	1.35	0.0197	0.5968	FAM167A
3124388	7.42	7	1.34	0.0395	0.6639	CIT
3474104	8.71	8.29	1.34	0.019	0.5959	PTHLH
3448744	2.86	2.44	1.34	0.3222	0.8042	LAIR2
3841506	9.1	8.68	1.34	0.0178	0.5945	RHNO1; TULP3
3401197	4.18	3.76	1.34	0.0135	0.5709	TAS2R20; TAS2R19
3444476	7.58	7.16	1.34	0.0911	0.6996	NCAPG
2720251	8.14	7.72	1.34	0.0461	0.6865	FAM83D
3884892	4.25	3.83	1.34	0.1053	0.7011	GPR15
2633191	11.37	10.95	1.34	0.0164	0.5927	AREG
2731542	7.23	6.81	1.34	0.5506	0.8917	CCL20
2530713	8.08	7.66	1.33	0.0658	0.6996	RRM2
2469252	6.61	6.2	1.33	0.0975	0.6996	KIAA1524; MYH15
2687979	7.99	7.57	1.33	0.0886	0.6996	CENPF
2379863	8.31	7.9	1.33	0.0021	0.4708	TSPAN4
3316375	4.62	4.2	1.33	0.0047	0.5291	RPSAP52
3460467	4.43	4.02	1.33	0.0112	0.5669	TNFAIP6
2510464	7.47	7.06	1.33	0.0039	0.5291	NRG1
3092808	5.58	5.17	1.33	0.0363	0.6519	POLQ
2691575	6.83	6.41	1.33	0.0097	0.5528	GSG2
3706753	2.88	2.47	1.33	0.0264	0.6337	S100B
3935486	3.31	2.9	1.33	0.3448	0.8142	TAS2R9; TAS2R10
3444309	4	3.59	1.33	0.6272	0.9136	ZNF214
3361245	7.27	6.86	1.33	0.1114	0.7037	NUF2
2364438	3.41	3	1.33	0.0871	0.6996	LOC403323; LOC105379440
3207241	7.49	7.08	1.33	0.0088	0.5405	CCBE1
3810542	8.82	8.41	1.33	0.0061	0.5321	NT5E
2915828	6.81	6.4	1.33	0.017	0.5945	DIAPH3
3515965	8.25	7.84	1.33	0.0683	0.6996	BUB1
2570616	6.81	6.4	1.33	0.0083	0.5405	KCNQ5
2913277	6.55	6.15	1.32	0.5362	0.8854	ARHGEF28
2815488	7.93	7.52	1.32	0.0229	0.6245	PAK6; BUB1B
3589697	7.4	7	1.32	0.2253	0.7602	HIST1H3A
2899090	6.6	6.19	1.32	0.113	0.7037	CDCA2
3090697	5.72	5.31	1.32	0.1759	0.7338	SCN8A
3415046	5.64	5.24	1.32	0.0625	0.6996	COMMD9; LINC00610
3369755	8.36	7.95	1.32	0.0288	0.6378	NCAPH; ITPRIPL1
2494484	2.02	1.62	1.32	0.0542	0.6996	C1QTNF9
3481700	3.63	3.23	1.32	0.632	0.9136	LOC100134868; LOC105372584
3881010	8.74	8.34	1.32	0.0186	0.5947	G0S2
2378068	5.69	5.29	1.31	0.0086	0.5405	CD248
3378183	8.67	8.28	1.31	0.0115	0.5669	FANCI
3607510	7.47	7.08	1.31	0.0074	0.5405	COL6A2
3924424	6.84	6.45	1.31	0.2748	0.7843	CENPE
2780172	9.18	8.79	1.31	0.0578	0.6996	CCNA2
2784113	5.34	4.95	1.31	0.0076	0.5405	ITGA11
3630736	5.99	5.6	1.31	0.0414	0.6654	PCDH18
4047493	6.18	5.79	1.31	0.6704	0.9237	IL7R
2806468	7.22	6.84	1.31	0.0184	0.5945	SHCBP1
3689880	5.39	5.01	1.31	0.004	0.5291	LINC00341; SYNE3
3578069	4.73	4.35	1.31	0.339	0.8106	FSD1L; RALGAPA1P; RALGAPA1
3183238	7.02	6.64	1.31	0.008	0.5405	IL6
2992576	4.81	4.43	1.31	0.011	0.5669	GPC4
4022370	7.65	7.27	1.3	0.0893	0.6996	STIL
2411228	7.95	7.56	1.3	0.0023	0.4708	CHEK1
3354799	7.57	7.19	1.3	0.0367	0.6519	FGF2
2742109	4.22	3.84	1.3	0.1747	0.7338	OR1N1
3224331	5.29	4.91	1.3	0.0203	0.6055	KIF24
3203935	5.63	5.25	1.3	0.048	0.6898	FBLN5
3576749	7.94	7.56	1.3	0.0022	0.4708	CTNNAL1
3219621	6.65	6.27	1.3	0.0021	0.4708	ADAMTS2
2889916	8.73	8.35	1.3	0.0484	0.6912	NUSAP1
3590388	7.2	6.82	1.3	0.0154	0.5807	B4GALNT2
3725572	7.6	7.23	1.3	0.0169	0.5945	UBE2C
3887049	6.77	6.4	1.3	0.0259	0.6333	BRCA1
3758317	7.27	6.9	1.3	0.0054	0.5321	C17orf53
3722770	6.89	6.51	1.3	0.0099	0.5539	CYP27B1
3458819	8.11	7.73	1.3	0.0165	0.5927	CDC6
3720896	3.55	3.18	1.3	0.053	0.6982	SLC7A14
2705014	3.68	3.3	1.3	0.2454	0.7707	ZNF667-AS1
3842755	8.2	7.82	1.3	0.0779	0.6996	AMIGO2
3452478	7.97	7.6	1.3	0.0077	0.5405	SERPINE2
2601414	4.78	4.41	1.3	0.1499	0.7167	HYLS1
3354879	4.44	4.07	1.3	0.0259	0.6333	TREML4; TREML5P
2906720	2.92	2.55	1.3	0.1847	0.7356	TMEM174
2815238	6.53	6.16	1.29	0.0056	0.5321	MCM10
3235789	5.7	5.33	1.29	0.0027	0.4851	COL5A2
2591643	5.11	4.74	1.29	0.0044	0.5291	SYT11
2361154	6.24	5.87	1.29	0.481	0.8679	TAF1A
4045166	4.85	4.48	1.29	0.0007	0.394	PRRX1
2366798	3.47	3.1	1.29	0.0388	0.6603	PPY2P
3715476	8.61	8.25	1.29	0.4272	0.8459	SSX8
3977886	8.96	8.59	1.29	0.1512	0.719	MTSS1
3151970	7.25	6.88	1.29	0.002	0.4708	SACS
3505319	5.04	4.67	1.29	0.0343	0.6519	RRN3P1
3684548	3.91	3.55	1.29	0.1363	0.7107	ZNF347
3870135	7.49	7.13	1.29	0.2609	0.7802	HMMR
2838656	5.38	5.01	1.29	0.0224	0.6221	MND1
2748163	5.46	5.1	1.29	0.7738	0.9515	MT1IP
3662236	6.9	6.54	1.28	0.3671	0.8224	ABCC4
3521174	9.09	8.73	1.28	0.004	0.5291	PLEK2
3569257	9.09	8.73	1.28	0.0035	0.5291	SLC29A1
2908423	9.17	8.81	1.28	0.0273	0.6378	MICAL2
3320717	10.5	10.14	1.28	0.014	0.574	CKS2
3178583	8.84	8.48	1.28	0.0015	0.4708	C12orf75
3429857	6.76	6.4	1.28	0.0234	0.6253	SMOX
3874631	6.1	5.74	1.28	0.0366	0.6519	NPAP1
3584393	2.63	2.28	1.27	0.2866	0.7914	IFNA5
3201255	8.34	7.99	1.27	0.0033	0.5283	RFC3
3485074	7.17	6.82	1.27	0.0111	0.5669	OIP5
3619945	9.43	9.08	1.27	0.0631	0.6996	PTTG1
2838201	2.49	2.14	1.27	0.073	0.6996	XKR3
3951583	6.82	6.48	1.27	0.0279	0.6378	SPAG5
3750785	4.69	4.34	1.27	0.0213	0.6134	GPR45
2497974	8.07	7.72	1.27	0.0011	0.4426	EMP3
3837731	9.23	8.89	1.27	0.0011	0.4426	AXL
3834046	4.27	3.92	1.27	0.3282	0.8087	OR6N2
2439508	7.03	6.68	1.27	0.048	0.69	CBS; CBSL
3933923	8.47	8.12	1.27	0.0267	0.6337	SLC6A15
3464276	6.12	5.78	1.27	0.3135	0.8012	CENPU
2796510	5.91	5.57	1.27	0.1982	0.7427	AOX1
2522247	3.91	3.57	1.27	0.0357	0.6519	TEDDM1
2447107	4.13	3.79	1.27	0.1584	0.7249	LOC400867
3931995	6.03	5.69	1.26	0.0049	0.5291	CDH11
3694657	7.37	7.03	1.26	0.0292	0.6388	TROAP
3413875	7.88	7.55	1.26	0.0265	0.6337	COL6A1
3924372	7.49	7.15	1.26	0.0026	0.4788	CDC45
3936913	8	7.66	1.26	0.0095	0.5504	PKMYT1
3677315	5.76	5.43	1.26	0.0331	0.6519	PLCB4
3875908	6.85	6.52	1.26	0.0108	0.5669	COL4A1
3525313	4.41	4.07	1.26	0.0316	0.6494	SPX
3407849	6.16	5.82	1.26	0.0085	0.5405	ADAMTS6
2859565	7.2	6.87	1.26	0.1812	0.7356	KIF20B
3257338	7.06	6.73	1.26	0.0072	0.5405	SLC25A15; MIR621
3486728	6.77	6.44	1.26	0.0057	0.5321	OLFM2
3849894	7.13	6.8	1.26	0.0126	0.5679	ZWINT
3290210	3.44	3.11	1.26	0.1591	0.7253	RBMY1J; RBMY1F; RBMY2FP; RBMY1A3P
4031629	7.07	6.74	1.26	0.0584	0.6996	FOXA2
3900833	8.63	8.3	1.26	0.5205	0.8815	HIST1H2BC; HIST1H2BB
2946268	3.01	2.68	1.26	0.0109	0.5669	CLEC5A
3076868	4.4	4.07	1.25	0.0076	0.5405	LRRN3
3019158	6.93	6.6	1.25	0.0418	0.6654	CDCA7
2516023	8.52	8.2	1.25	0.009	0.5405	C19orf48; SNORD88B; SNORD88C
3868659	6.85	6.53	1.25	0.0116	0.5669	THBS2
2985781	7.65	7.33	1.25	0.0015	0.4708	AKAP2; PALM2; PALM2-AKAP2
3184408	6.93	6.6	1.25	0.2643	0.7817	TTK
2914777	4.85	4.52	1.25	0.8062	0.9595	CXCL2
2773434	0.96	0.64	1.25	0.0307	0.646	REG3G
2490299	6.11	5.79	1.25	0.0075	0.5405	LINC00152
2492496	6.82	6.5	1.25	0.0842	0.6996	SPRY4; SPRY4-IT1
2879105	8.4	8.07	1.25	0.034	0.6519	LAMP3
2707876	7.4	7.07	1.25	0.073	0.6996	HMGB2
2793951	4.41	4.09	1.25	0.005	0.5291	ZP4
2462693	6.18	5.86	1.25	0.0028	0.4988	FOXB1
3596263	4.48	4.16	1.25	0.1797	0.7347	FIBIN
3324447	3.88	3.56	1.25	0.0708	0.6996	HORMAD1
2434546	5.19	4.87	1.25	0.0203	0.6055	CSF2
2828356	2.26	1.94	1.25	0.0322	0.6513	OR2M3
2390350	2.55	2.23	1.25	0.9459	0.9918	YBX1
3205033	5.25	4.93	1.25	0.03	0.6417	LOC100128775
2344450	9.37	9.05	1.25	0.0133	0.5679	SLC35F2
3389976	7.42	7.11	1.25	0.0068	0.5405	ZWILCH
3598721	5.68	5.36	1.25	0.2023	0.7446	PARPBP
3428845	3.1	2.78	1.24	0.0379	0.6572	ZNF295-AS1
3922333	8.15	7.83	1.24	0.0075	0.5405	PLSCR3; TMEM256-PLSCR3
3743701	8.78	8.46	1.24	0.0171	0.5945	RACGAP1
3454223	5.35	5.04	1.24	0.0655	0.6996	NID2
3564620	6.76	6.44	1.24	0.2509	0.7747	SGOL2
2522212	3.13	2.81	1.24	0.0848	0.6996	OR5P2
3361494	6.78	6.47	1.24	0.0681	0.6996	ARG2
3541383	5.68	5.37	1.24	0.7145	0.9342	SH3PXD2A
3304970	4.57	4.26	1.24	0.0113	0.5669	CX3CR1
2669979	6.23	5.92	1.24	0.1298	0.7082	CSHL1
3766499	5.98	5.66	1.24	0.0085	0.5405	RAB3B
2412624	6.02	5.7	1.24	0.0076	0.5405	KRTAP10-5
3934591	2.01	1.7	1.24	0.1209	0.707	DEFB128
3894091	7.68	7.37	1.24	0.013	0.5679	CACNB1
3755580	6.36	6.05	1.24	0.0087	0.5405	GPR63
2965653	10.25	9.94	1.24	0.0089	0.5405	DRAP1
3335736	6.15	5.84	1.24	0.1145	0.7037	EXTL1
2326237	7.98	7.67	1.24	0.0069	0.5405	ZBED2
2688499	7.61	7.3	1.24	0.0114	0.5669	WHSC1; SCARNA22
2715076	5.44	5.13	1.24	0.034	0.6519	RPL39L
2709606	7.4	7.09	1.24	0.057	0.6996	CCL5
3753860	5.63	5.32	1.24	0.0483	0.6912	HIST1H4A
2899095	2.89	2.59	1.24	0.7206	0.9362	OR52K1
3318136	5.42	5.12	1.24	0.3486	0.8154	FRA10AC1
3300793	2.55	2.24	1.24	0.0044	0.5291	ADGRL4
2419432	8.1	7.8	1.24	0.026	0.6333	MASTL
3240012	5.27	4.96	1.24	0.0989	0.6996	ITPRIPL1
2494472	3.92	3.61	1.24	0.3234	0.8046	RNASE3
3527684	4.55	4.25	1.24	0.005	0.5291	MAGEC1
3993515	8.39	8.09	1.24	0.0117	0.5669	SDCCAG3
3229943	4.81	4.5	1.24	0.1742	0.7338	CCDC150
2521239	0.92	0.62	1.24	0.1995	0.7431	ATP7B; CTAGE3P
3514711	6.67	6.36	1.24	0.0025	0.4733	TMEM204
3643938	7.1	6.79	1.24	0.0114	0.5669	POLR3G
2819747	3.94	3.64	1.23	0.0277	0.6378	LINC01555
2420511	6.68	6.38	1.23	0.1978	0.7427	CLEC11A
3839464	4.47	4.17	1.23	0.0057	0.5321	ZNF682; ZNF506
3856075	5.82	5.52	1.23	0.4184	0.8422	SNORA17A; SNORA17B; SNHG7
3230332	6.79	6.49	1.23	0.0167	0.5945	MT1HL1
2462589	1.73	1.43	1.23	0.0275	0.6378	S100G
3970111	3.4	3.1	1.23	0.1132	0.7037	OR2A12
3029513	5.44	5.14	1.23	0.037	0.6519	GPR19
3445028	3.94	3.64	1.23	0.4003	0.8352	CYP2A7; CYP2A7P1
3862944	4.98	4.67	1.23	0.295	0.7957	KRTAP13-4
3917555	2.29	1.99	1.23	0.1358	0.7107	MRGPRX3
3322638	8.15	7.85	1.23	0.0211	0.6127	STX2
3478457	6.18	5.88	1.23	0.0242	0.6273	LINC00471
2603531	4.45	4.15	1.23	0.0864	0.6996	CAMK4
2823880	9.16	8.86	1.23	0.0051	0.5291	MOB3B
3202316	4.09	3.8	1.23	0.0918	0.6996	OR7G3
3849469	4.05	3.75	1.23	0.0546	0.6996	GAS8-AS1
3705170	8.06	7.77	1.23	0.1072	0.7032	GAS2L3; PIGAP1
3428268	7.36	7.07	1.23	0.0374	0.6538	DUXAP8; LINC01296; NBEAP3
3951190	6.88	6.58	1.23	0.0058	0.5321	FANCA
3704980	3.87	3.57	1.23	0.0151	0.5803	OR56B4
3318577	2.1	1.81	1.23	0.9194	0.986	OR5M1; OR5AM1P
3373487	3.65	3.35	1.23	0.8255	0.9652	ABCB9
3475915	6.56	6.26	1.23	0.0625	0.6996	ADAMTS1
3927446	6.61	6.32	1.23	0.0679	0.6996	ESPL1
3415857	9.13	8.84	1.23	0.0054	0.5321	MYBL2
3886223	6.81	6.51	1.23	0.055	0.6996	SLC2A3
3442854	7.89	7.59	1.23	0.0052	0.5321	C16orf74
3703129	5.41	5.12	1.23	0.1592	0.7253	HCG8; ZNRD1-AS1
2948169	6.56	6.27	1.22	0.0104	0.5644	FARP1
3497881	9.46	9.17	1.22	0.0126	0.5679	DNAJC9; MSS51
3294280	7.46	7.17	1.22	0.2362	0.7638	ZNF738
3826542	8.44	8.15	1.22	0.1052	0.7011	CCNB1
2813414	4.77	4.48	1.22	0.0192	0.5968	ACKR1
2362511	6.52	6.23	1.22	0.0016	0.4708	ADTRP
2941972	4.38	4.1	1.22	0.3194	0.803	OR4M2; LINC01193
3583362	3.97	3.68	1.22	0.0222	0.6203	FMO1
2367050	6.05	5.76	1.22	0.642	0.9155	NTF4
3867660	7.32	7.03	1.22	0.0739	0.6996	TACC3
2714955	11.66	11.38	1.22	0.0097	0.5528	THBS1
3589458	4.09	3.81	1.22	0.7324	0.9398	LRRC6
3154136	3.81	3.52	1.22	0.2273	0.7615	OR4S1
3330145	3.24	2.95	1.22	0.1298	0.7082	CRYGD
2596948	5.8	5.52	1.22	0.0207	0.61	PAG1
3142217	4.48	4.2	1.22	0.0821	0.6996	LOC100128356
3274640	8.3	8.01	1.22	0.0849	0.6996	LOXL2; ENTPD4
3127818	3.43	3.14	1.22	0.4024	0.8363	UGT2B28
2730021	4.49	4.2	1.22	0.006	0.5321	NIPSNAP3B
3183012	4.67	4.39	1.22	0.7004	0.9307	ALX1
3424785	7.39	7.1	1.22	0.0728	0.6996	SRPX
4004853	9.8	9.52	1.22	0.0525	0.6966	ANLN
2997376	6.11	5.82	1.22	0.2913	0.7938	IKBIP
3467315	6.17	5.89	1.22	0.0592	0.6996	FLI1
3355733	3.91	3.63	1.22	0.0943	0.6996	BLID
3395198	5.29	5.01	1.22	0.0423	0.6669	OR1M1
3819870	6.62	6.34	1.22	0.0285	0.6378	RAD51
3590086	5.22	4.94	1.22	0.0133	0.5679	IGFBP5
2598828	9.19	8.91	1.22	0.0149	0.5803	CDH13
3671202	1.57	1.29	1.22	0.0296	0.6416	OR52A5
3360370	6.93	6.65	1.22	0.0048	0.5291	SH2D2A
2438575	6.59	6.31	1.22	0.0559	0.6996	CENPL; GAS5; SNORD74; SNORD44; SNORD81; SNORD80; SNORD75; SNORD76; SNORD78; SNORA103; SNORD79; SNORD47
2444451	4.12	3.84	1.22	0.8135	0.9623	OR51E2; OR51C1P
3360219	6.17	5.89	1.22	0.5635	0.8973	SEPT5-GP1BB
3936992	4.06	3.78	1.22	0.0988	0.6996	CCDC63
3431701	7.87	7.58	1.22	0.0062	0.5321	HIST3H2BB
2384268	6.03	5.75	1.21	0.0043	0.5291	RAD54L
2334646	8.83	8.55	1.21	0.0124	0.5679	GLRX3
3271018	7.7	7.42	1.21	0.0965	0.6996	NEK2
2454444	4.62	4.34	1.21	0.3966	0.8341	OR4D1
3728571	7.75	7.47	1.21	0.0072	0.5405	CPT1A
3379644	6.78	6.5	1.21	0.1157	0.7037	SYDE1
3823019	7.98	7.7	1.21	0.2222	0.7576	ULBP1
2931036	3.96	3.68	1.21	0.1994	0.7431	C5orf58
2840238	5.48	5.2	1.21	0.2271	0.7615	TUBA3C
3503747	4.54	4.26	1.21	0.0365	0.6519	COL8A1
2633390	4.21	3.93	1.21	0.0577	0.6996	ENPP2
3150579	4.88	4.6	1.21	0.0106	0.5669	TAS2R3
3027943	5.84	5.56	1.21	0.061	0.6996	CNRIP1
2557759	2.73	2.45	1.21	0.0352	0.6519	TAS2R16
3070520	8.82	8.54	1.21	0.0863	0.6996	RP9P; KBTBD2
3044938	8.55	8.27	1.21	0.0126	0.5679	HMGA2
3420316	3.08	2.8	1.21	0.0408	0.6643	KCNT2
2449391	2.67	2.39	1.21	0.1119	0.7037	OR7A17
3853008	5.07	4.8	1.21	0.0758	0.6996	CNR2
4044363	8.28	8.01	1.21	0.4137	0.8412	KIF20A
2830638	5.94	5.66	1.21	0.1208	0.707	OR1E1
3741374	2.52	2.24	1.21	0.3403	0.8108	MGC24103
3200134	8.85	8.57	1.21	0.002	0.4708	FOSL1
3377988	6.11	5.84	1.21	0.0429	0.6717	DBF4B
3723071	5.31	5.04	1.21	0.0208	0.6106	EDNRA
2746591	8.6	8.33	1.21	0.0354	0.6519	MMD
3763270	8.98	8.71	1.21	0.0033	0.5283	LHFP
3510450	6.12	5.85	1.21	0.0024	0.4708	UCN2; PFKFB4
2673503	8.38	8.11	1.21	0.0152	0.5803	DFNA5
3041816	4.22	3.94	1.21	0.0063	0.5321	ARMC4
3282519	3.09	2.82	1.21	0.1781	0.7347	IFNK
3165957	7.84	7.57	1.21	0.0896	0.6996	NGFR
3725685	8.42	8.14	1.21	0.013	0.5679	GINS2
3703112	5.41	5.14	1.21	0.6983	0.9301	LOC100129395
3755316	7.7	7.42	1.21	0.055	0.6996	CDCA8
2330773	8.19	7.92	1.21	0.0127	0.5679	KIF22
3655628	4.44	4.17	1.21	0.0405	0.6642	FMOD
2451693	4.03	3.76	1.21	0.2494	0.7733	KRTAP19-6; KRTAP19-7
3928545	6.52	6.25	1.21	0.0397	0.6639	POTEE; POTEKP
2505993	9.22	8.95	1.21	0.0023	0.4708	NCS1
3191352	8.09	7.82	1.21	0.0133	0.5679	DAZAP1
3815834	9.3	9.03	1.21	0.0152	0.5803	ETS1
3397589	5.21	4.94	1.21	0.22	0.7564	LINC00282
3514685	6.04	5.77	1.21	0.2414	0.7669	NPPC
2603669	5.77	5.5	1.21	0.1012	0.6996	PGF
3572209	4.63	4.36	1.21	0.0757	0.6996	OR56B1; TRIM22
3318495	2.12	1.85	1.21	0.1162	0.7037	LOC105376797
3707035	2.38	2.11	1.2	0.0623	0.6996	REG3A
2561216	7.3	7.03	1.2	0.0355	0.6519	PROCR
3883207	9.84	9.58	1.2	0.0189	0.5959	SNRPA
3833757	7.54	7.27	1.2	0.0842	0.6996	MT1L; MT1M
3662130	8.62	8.35	1.2	0.1249	0.707	HIST1H1C
2946232	6.68	6.41	1.2	0.1026	0.7001	FANCD2
2610241	2.97	2.7	1.2	0.0953	0.6996	GPX5
2900554	5.75	5.48	1.2	0.1329	0.7107	GPAT2
2565011	7.22	6.95	1.2	0.0427	0.6704	TRIM65
3771091	6.85	6.58	1.2	0.0069	0.5405	WDR62
3831062	6.1	5.83	1.2	0.0172	0.5945	RPS15; NDUFS7
3815726	2.59	2.33	1.2	0.11	0.7034	ADAM29
2752362	7.52	7.26	1.2	0.5876	0.9019	KCNJ15
3920850	4.63	4.37	1.2	0.0502	0.6927	DPCR1
2902089	6.74	6.48	1.2	0.1175	0.7046	GPR176
3619116	7.75	7.49	1.2	0.0454	0.6832	SSH1
3470597	7.14	6.88	1.2	0.1322	0.7097	NEIL3
2752725	6.55	6.29	1.2	0.1121	0.7037	WNT10B
3453513	5.92	5.66	1.2	0.0259	0.6333	KIF21B
2450501	6.1	5.84	1.2	0.2522	0.7751	RDH5
3416921	7.9	7.64	1.2	0.2813	0.788	TMEM256; TMEM256-PLSCR3
3743734	3.41	3.14	1.2	0.1164	0.7037	B3GALT1
2513925	3.54	3.28	1.2	0.0193	0.5968	SGIP1
2340695	8.11	7.84	1.2	0.2251	0.7599	CTRB2; CTRB1
3699390	6.83	6.57	1.2	0.0987	0.6996	BARX1
3215395	6.55	6.29	1.2	0.5643	0.8973	PRLHR
3309112	6.28	6.02	1.2	0.4893	0.8704	WFIKKN2
3726821	1.71	1.45	1.2	0.6055	0.9065	C17orf78
3719456	3.38	3.12	1.2	0.2059	0.7473	OR6C3
3416834	2.9	2.64	1.2	0.0101	0.5576	GRIA3
3989448	6.9	6.64	1.2	0.0183	0.5945	EME1
3726375	8.44	8.18	1.2	0.0378	0.6572	DTL
2378937	6.56	6.3	1.2	0.4442	0.8538	SPTB
3568485	6.08	5.82	1.2	0.0197	0.5968	CCDC121
2545999	8.8	8.54	1.2	0.0051	0.5291	CMSS1
2633460	4.08	3.82	1.2	0.9434	0.9909	AMTN
2730465	8.53	8.27	1.2	0.7019	0.9313	COL12A1
2961177	1.92	1.67	1.2	0.0278	0.6378	PXT1
2951881	3.18	2.92	1.2	0.0907	0.6996	CXCL9
2773947	5.82	5.56	1.2	0.1187	0.7063	PRR34
3963905	5.88	5.63	1.2	0.2711	0.7839	DBF4B
3723120	5.74	5.48	1.2	0.1104	0.7034	P2RX7
3434726	4.78	4.53	1.2	0.0083	0.5405	TRIM50
3055765	3.22	2.96	1.19	0.112	0.7037	LALBA
3453169	8.9	8.64	1.19	0.0316	0.6494	FADS3; MIR6746
3375582	6.14	5.89	1.19	0.1878	0.7356	CNTRL
3187577	7.42	7.16	1.19	0.6262	0.9133	SPA17
3354210	8.04	7.78	1.19	0.0152	0.5803	FJX1
3326826	9.06	8.81	1.19	0.0554	0.6996	FSTL3
3815097	5.2	4.95	1.19	0.0238	0.6263	HIST1H2AA
2946050	8.09	7.84	1.19	0.0075	0.5405	TCOF1
2835440	4.18	3.92	1.19	0.7847	0.9548	MAGEA12; CSAG4
4026206	7.5	7.24	1.19	0.0427	0.6704	UPF3B
4019570	3.84	3.58	1.19	0.0997	0.6996	TRGV5; TRGV5P
3046681	7.09	6.83	1.19	0.024	0.6266	EMC9
3557791	5.61	5.36	1.19	0.0137	0.5711	LINC00574
2937625	3	2.75	1.19	0.406	0.8388	NANOGP1
3403482	3.14	2.89	1.19	0.7626	0.9477	PIPSL
3300869	4	3.75	1.19	0.0048	0.5291	TRIM36
2871617	7.7	7.45	1.19	0.0164	0.5927	COL4A2
3501219	6.66	6.4	1.19	0.0112	0.5669	CREB5
2994558	8.58	8.33	1.19	0.0342	0.6519	ODF2
3190463	9.55	9.3	1.19	0.0939	0.6996	ASNS
3062576	4.29	4.04	1.19	0.1048	0.7011	HAND2-AS1
2752085	3.19	2.94	1.19	0.3752	0.8263	PGK2
2956586	8.46	8.21	1.19	0.0669	0.6996	CENPV
3747199	6.53	6.28	1.19	0.0361	0.6519	CENPJ
3505937	5.85	5.6	1.19	0.3021	0.7976	POM121L12
3002183	9.83	9.58	1.19	0.0132	0.5679	HIST1H4L
2947081	6.6	6.35	1.19	0.3919	0.8341	PIN4
3981371	9.19	8.94	1.19	0.0065	0.533	COL17A1; MIR936
3305081	7.53	7.28	1.19	0.0187	0.5947	SLCO4A1
3892812	5.02	4.77	1.19	0.1104	0.7034	TSSK1B
2871396	5.62	5.37	1.19	0.1324	0.7099	PHBP19
3454740	5.26	5.01	1.19	0.0128	0.5679	NOVA1
3558745	7.42	7.17	1.19	0.095	0.6996	LHB
3867573	6.61	6.36	1.19	0.1167	0.7037	GTSE1; TRMU
3949055	3.23	2.98	1.19	0.0691	0.6996	GABRG2
2838462	7.73	7.48	1.19	0.0112	0.5669	LYAR
2758686	5.4	5.15	1.19	0.302	0.7976	CALHM1
3304785	4.19	3.94	1.19	0.7648	0.9487	TAS2R10
3444329	7.27	7.02	1.19	0.0564	0.6996	LTBP2
3571944	5.84	5.6	1.19	0.8121	0.9617	LAPTM5
2404158	4.6	4.36	1.19	0.0477	0.6881	HS3ST5
2970607	8.83	8.58	1.19	0.0153	0.5807	FHL1
3992408	1.81	1.56	1.19	0.0171	0.5945	PRB4
3444578	5.27	5.03	1.19	0.307	0.7987	PRY; PRYP3; PRYP4; PRY2
4031692	6.67	6.43	1.19	0.0048	0.5291	PCOLCE
3015682	4.86	4.61	1.19	0.1376	0.7114	TMEM74B
3894513	6.08	5.83	1.19	0.1463	0.7161	IL31RA
2810055	6.78	6.54	1.18	0.5949	0.904	HIST1H4F
2899243	6.73	6.48	1.18	0.0084	0.5405	SUV39H2
3236448	4.61	4.36	1.18	0.1763	0.734	COL15A1
3181642	7.42	7.18	1.18	0.0065	0.533	FOXE1
3181374	9.08	8.83	1.18	0.0355	0.6519	TK1
3772158	6.81	6.57	1.18	0.0225	0.6221	EXO1; RPL23AP20
2388219	7.56	7.32	1.18	0.5128	0.8799	SP100
2531377	8.17	7.92	1.18	0.1232	0.707	CRIP2
3554818	5.1	4.86	1.18	0.0399	0.6642	NEU2
2532681	10.71	10.46	1.18	0.0187	0.5947	ITGB4
3735151	6.94	6.7	1.18	0.1816	0.7356	NCAPG2
3082181	6.51	6.27	1.18	0.1015	0.6996	ASIC1
3414351	3.08	2.84	1.18	0.0411	0.6654	DMRTC1B; DMRTC1
4012407	7.53	7.28	1.18	0.0327	0.6519	ADAT2
2977471	6.86	6.61	1.18	0.0449	0.6794	RP9
3045047	5.8	5.55	1.18	0.1785	0.7347	C16orf82
3654084	8.72	8.47	1.18	0.0581	0.6996	PDPN
2321182	7.62	7.38	1.18	0.5311	0.8841	NDUFC2-KCTD14; KCTD14
3383130	6.84	6.6	1.18	0.018	0.5945	THSD1; MRPS31P5; TPTE2P2; TPTE2P3
3514879	5.15	4.91	1.18	0.053	0.6982	STMN2
3104489	4.95	4.71	1.18	0.7395	0.9418	MAGEA11
4025559	6.82	6.58	1.18	0.1778	0.7347	PAPPA
3186491	4.96	4.72	1.18	0.0984	0.6996	CHIT1
2451616	9.9	9.65	1.18	0.022	0.6196	TRIB3
3873160	4.69	4.45	1.18	0.1139	0.7037	FAM198A; ZNF662; KRBOX1
2619521	8.92	8.68	1.18	0.0517	0.6966	SNAPC1
3539147	8.04	7.8	1.18	0.0382	0.659	LCE5A
2359282	8.06	7.82	1.18	0.4316	0.8487	IMPACT
3782166	6.27	6.03	1.18	0.1427	0.7161	MAL
2493858	5.56	5.32	1.18	0.0363	0.6519	PSMC3IP
3757970	7.16	6.91	1.18	0.024	0.6266	HAUS7; TREX2
4026487	5.44	5.2	1.18	0.0891	0.6996	CHRNB2
2360346	7.21	6.97	1.18	0.026	0.6333	SH2B3
3431892	5.29	5.05	1.18	0.076	0.6996	NTM
3356539	7.2	6.96	1.18	0.0083	0.5405	MRM1
3719231	8.94	8.7	1.18	0.0074	0.5405	GART
3929721	5.63	5.39	1.18	0.0134	0.5679	LEFTY1
2458580	4.53	4.29	1.18	0.4025	0.8363	ZNF880
3840194	9.21	8.97	1.18	0.0389	0.6603	ADM5; PRMT1
3838809	4.81	4.57	1.18	0.2287	0.7616	AKAP7
2925724	4.84	4.6	1.18	0.0508	0.6927	JAM2
3916527	3.24	3	1.18	0.3564	0.8183	C7orf69
3000905	7.62	7.38	1.18	0.0278	0.6378	RNASEH2B
3489957	9.37	9.13	1.18	0.0106	0.5669	AJUBA
3556990	8.42	8.18	1.18	0.0047	0.5291	ADSL
3946351	8.66	8.42	1.18	0.0089	0.5405	PCK2
3529508	6	5.76	1.18	0.0233	0.6253	RPS2P32
2992936	10.68	10.44	1.18	0.0566	0.6996	IL1A
2571483	8.74	8.51	1.18	0.0062	0.5321	PDCD5
3829020	7.28	7.04	1.18	0.0151	0.5803	PDLIM2
3089535	5.96	5.73	1.18	0.2679	0.7839	LENEP
2360498	3.86	3.62	1.18	0.0361	0.6519	COL10A1
2970942	8.93	8.69	1.18	0.0252	0.6309	KRT18
3415576	3.71	3.47	1.18	0.0625	0.6996	TDGF1P3
3987166	5.55	5.32	1.18	0.8422	0.9684	CHRNA2
3129026	8.64	8.4	1.18	0.0491	0.6926	NDE1
3649811	4.9	4.67	1.18	0.0617	0.6996	RLN3
3822541	9.68	9.45	1.18	0.0084	0.5405	ODC1; SNORA80B
2540157	7.37	7.14	1.18	0.0098	0.5539	RABEPK
3189080	4.66	4.42	1.18	0.3605	0.819	DEFB123
3881251	8.74	8.5	1.18	0.0355	0.6519	SPIRE1
3799461	7.91	7.68	1.18	0.072	0.6996	SLC2A4RG
3893673	1.55	1.32	1.18	0.0434	0.6717	PWAR6
3584728	9.03	8.8	1.18	0.0162	0.5927	PROSER2
3235293	6.6	6.37	1.18	0.0083	0.5405	MTFP1
3942384	10.51	10.28	1.18	0.1614	0.7265	HIST1H4C
2899146	7.8	7.56	1.18	0.0341	0.6519	PSMG1
3932131	7.53	7.3	1.17	0.0599	0.6996	SLC29A2
3378244	8.1	7.86	1.17	0.3448	0.8142	PSPC1
3503976	4.44	4.21	1.17	0.015	0.5803	CD1A
2362180	5.94	5.71	1.17	0.28	0.7871	SLC35G3
3753474	8.34	8.1	1.17	0.0996	0.6996	HIST1H3H
2900051	4.71	4.48	1.17	0.2469	0.7712	C9orf163
3194395	6.47	6.24	1.17	0.1138	0.7037	FRMD5; PIN4P1
3621728	7.72	7.49	1.17	0.1036	0.7001	GYLTL1B
3329099	7.79	7.56	1.17	0.0359	0.6519	DDX50
3250019	7.56	7.33	1.17	0.0349	0.6519	SLC25A19
3770721	7.48	7.25	1.17	0.0508	0.6927	CAMP
2621574	7.14	6.9	1.17	0.0181	0.5945	C10orf2
3260937	10.61	10.38	1.17	0.0196	0.5968	EGFR
3002640	5.51	5.28	1.17	0.4113	0.8405	HERC5
2735409	7.12	6.89	1.17	0.0628	0.6996	APCDD1L
3911485	2.96	2.73	1.17	0.716	0.9344	PGA3; PGA4; PGA5
3332780	3.35	3.12	1.17	0.0682	0.6996	LOC100131131
2497018	7.69	7.46	1.17	0.0107	0.5669	MAGOHB
3444195	5.88	5.65	1.17	0.0156	0.5833	NPHS1
3860045	1.71	1.48	1.17	0.0815	0.6996	KRTAP3-3
3756649	6.14	5.91	1.17	0.3237	0.8046	ADAMTS12
2852591	3.96	3.74	1.17	0.2213	0.7574	ZNF85; ZNF66; VN1R79P
3826306	7.21	6.98	1.17	0.0911	0.6996	SLFN11
3753500	7.66	7.43	1.17	0.1835	0.7356	EWSR1
3941907	7.19	6.97	1.17	0.055	0.6996	SPC24
3850660	3.47	3.24	1.17	0.0404	0.6642	FLT1
3507282	6.25	6.02	1.17	0.1005	0.6996	KRTAP6-2
3928551	9.26	9.03	1.17	0.0558	0.6996	NCAPD2; SCARNA10
3402571	4.88	4.66	1.17	0.5321	0.8841	IDI2-AS1
3231835	4.29	4.07	1.17	0.0614	0.6996	AK5
2343025	3.88	3.65	1.17	0.1164	0.7037	FLJ40288
3024792	4.62	4.39	1.17	0.1716	0.7304	CD1E
2362230	10.43	10.2	1.17	0.0212	0.6134	FLNA
4027176	5.63	5.4	1.17	0.3101	0.8003	BPIFB3
3882241	9.44	9.21	1.17	0.1278	0.707	NOLC1
3261492	2.61	2.39	1.17	0.0371	0.6529	MMP8
3388751	9.74	9.51	1.17	0.0316	0.6494	CSNK1E
3960478	3.01	2.78	1.17	0.7106	0.9332	TPI1
3402935	8.66	8.43	1.17	0.1892	0.7361	CKAP2
3490655	6.27	6.04	1.17	0.8303	0.9664	LAYN
3348568	6.02	5.79	1.17	0.3568	0.8183	TGDS
3520989	3.73	3.51	1.17	0.0506	0.6927	C15orf32
3609007	5.08	4.85	1.17	0.7536	0.9446	TSPAN11
3410056	8.7	8.47	1.17	0.0196	0.5968	HIST1H2AK
2947063	9.05	8.82	1.17	0.0346	0.6519	MCM8
3875195	5.24	5.01	1.17	0.5698	0.8977	LOC284912
3959185	7.1	6.87	1.17	0.1923	0.7384	CLDN11
2652027	5.42	5.2	1.17	0.226	0.7608	CCDC34
3367036	5.33	5.11	1.17	0.2859	0.7909	IFNA8
3164809	6.12	5.9	1.17	0.0396	0.6639	SYNE3
3578089	4.69	4.46	1.17	0.4832	0.8688	GPC6
3496637	6.54	6.31	1.17	0.367	0.8224	LHX6
3224220	8.08	7.86	1.17	0.0268	0.634	PLLP
3693141	7.24	7.02	1.17	0.0253	0.6309	COL7A1; MIR711
2673345	3.91	3.69	1.17	0.0336	0.6519	CHI3L2; DENND2D
2351687	7.1	6.87	1.17	0.0588	0.6996	ZNF367
3216319	4.86	4.64	1.17	0.052	0.6966	LINC00487; LINC01246
2538924	8.01	7.79	1.17	0.0294	0.641	CAD
2474341	9.78	9.56	1.17	0.0345	0.6519	SNORA44; SNORA61; SNORA16A; SNHG12
2403557	6.88	6.65	1.17	0.2056	0.7473	LOC100130071
2318242	6.43	6.21	1.17	0.1873	0.7356	LDOC1
4024420	3.27	3.05	1.17	0.0826	0.6996	OR52N4
3318500	5	4.77	1.17	0.0717	0.6996	NR0B2
2402883	5.38	5.15	1.17	0.7672	0.9497	APH1B
3597521	5.09	4.87	1.17	0.0235	0.6253	SSTR5
3643552	6.14	5.92	1.17	0.0658	0.6996	CNTFR
3204149	8.3	8.08	1.17	0.0246	0.6293	PDCD11
3262198	2.8	2.58	1.17	0.3734	0.8251	GALNTL6
2751722	8.21	7.99	1.17	0.0223	0.6221	ALDH1B1
3169331	7.61	7.39	1.16	0.0134	0.5679	RNASEH2A
3821908	3.22	3	1.16	0.396	0.8341	CD3G
3351300	8.16	7.94	1.16	0.128	0.707	WDR54
2489228	4.91	4.69	1.16	0.2378	0.7638	OR1D5
3741300	7.24	7.02	1.16	0.0396	0.6639	PRMT3
3323443	4.98	4.76	1.16	0.6579	0.9207	ISLR
3601511	8.42	8.2	1.16	0.0223	0.6221	ATG101
3415273	3.36	3.14	1.16	0.1314	0.7094	IL3
2828323	3.99	3.77	1.16	0.0369	0.6519	TNFAIP8L2; SCNM1
2358736	3.73	3.51	1.16	0.0261	0.6337	MAGEB18
3972339	5.02	4.8	1.16	0.0972	0.6996	KCNA6; GALNT8
3401953	2.72	2.5	1.16	0.3634	0.8206	CSN1S1
2730158	7.22	7.01	1.16	0.0435	0.6718	GRB10
3050462	7.54	7.32	1.16	0.0285	0.6378	SYBU
3148871	3.88	3.66	1.16	0.4913	0.8714	LGSN
2959197	4.4	4.18	1.16	0.0932	0.6996	POM121L9P
3939952	3.8	3.58	1.16	0.017	0.5945	PRR27
2730257	7.23	7.01	1.16	0.0185	0.5945	MDC1
2948564	7.18	6.97	1.16	0.0349	0.6519	FBN2
2874371	8.59	8.38	1.16	0.2536	0.7759	RMI2
3648247	5.7	5.48	1.16	0.0592	0.6996	OTOP2
3734517	6.21	5.99	1.16	0.0172	0.5945	FLJ16171
2887930	7.48	7.27	1.16	0.2292	0.7616	GLT8D2
3468888	8.18	7.97	1.16	0.0655	0.6996	ZNF280C
4021508	8.41	8.19	1.16	0.0228	0.6236	NUDCD1
3148796	8.14	7.92	1.16	0.6528	0.9188	LYPLA1
3135567	5.94	5.73	1.16	0.3586	0.8185	PAX2
3260700	5.65	5.43	1.16	0.3383	0.8106	IL1RL1; IL18R1
2497082	8.72	8.5	1.16	0.8291	0.9664	CGGBP1
2685034	9.52	9.31	1.16	0.0099	0.5539	EXOSC2
3191695	9.55	9.34	1.16	0.0919	0.6996	PLTP
3907524	5.13	4.92	1.16	0.0078	0.5405	PAMR1
3369442	10.31	10.09	1.16	0.0643	0.6996	LGALS1
3944882	5.41	5.2	1.16	0.2076	0.7477	HNRNPA1
3416483	4.54	4.33	1.16	0.1313	0.7094	KCNE2
3919101	6.51	6.3	1.16	0.1173	0.7046	HIST1H4D
2946319	8.6	8.39	1.16	0.2538	0.7759	RUVBL1
2694123	8.22	8.01	1.16	0.1338	0.7107	NUPR1
3654699	3.55	3.34	1.16	0.5962	0.9044	OSTCP1
2981976	7.75	7.54	1.16	0.0751	0.6996	TAGLN
3350830	3.43	3.21	1.16	0.1152	0.7037	OR6C76
3416852	7.55	7.34	1.16	0.1028	0.7001	SAMD4A
3536434	7.04	6.82	1.16	0.9002	0.9824	PCSK1N
4007550	4.25	4.04	1.16	0.1437	0.7161	CHGB
3875179	7.51	7.3	1.16	0.0114	0.5669	RECQL4
3158767	8.28	8.07	1.16	0.1143	0.7037	FXN
3173831	5.45	5.23	1.16	0.0403	0.6642	DSCAM
3932524	3.34	3.13	1.16	0.9466	0.9918	OR4N5
3527348	4.15	3.94	1.16	0.1229	0.707	LOC105377021
2668132	11.04	10.83	1.16	0.0467	0.6874	KRT14
3757154	7.88	7.66	1.16	0.1935	0.7385	PAQR4
3645477	5.19	4.98	1.16	0.2915	0.7938	KRTAP23-1; KRTAP13-2
3928483	6.43	6.21	1.16	0.0207	0.61	C20orf144
3882614	9.06	8.85	1.16	0.2353	0.7638	ITGB5
2692816	6.86	6.65	1.16	0.2987	0.797	TSEN2
2611122	5.46	5.25	1.16	0.1383	0.7116	CDC25C
2877378	6.07	5.86	1.16	0.0659	0.6996	EEF1D
3157639	4.19	3.98	1.16	0.2183	0.7556	IL4
2828699	4.25	4.04	1.16	0.0323	0.6513	LCE3D
2435735	9.16	8.94	1.16	0.1449	0.7161	GNA15
3816815	7.25	7.04	1.16	0.0232	0.6253	FANCG
3204463	8.64	8.43	1.16	0.6179	0.9118	RPS14
2881413	5.46	5.25	1.16	0.1293	0.7073	PCOLCE2
2698996	4.27	4.06	1.16	0.1596	0.7253	UBE2E4P
3969604	6.06	5.85	1.16	0.1892	0.7361	ERVH-4
3551120	9.61	9.4	1.16	0.2467	0.7712	CMC2
3701384	7.62	7.41	1.16	0.0293	0.6402	PDRG1
3902609	5.88	5.67	1.16	0.0196	0.5968	NUP62CL
4017281	7.23	7.03	1.16	0.1862	0.7356	DEPDC1B
2858592	7.33	7.12	1.16	0.3082	0.7999	MPHOSPH9
3476012	7.06	6.85	1.16	0.0185	0.5945	CHAF1B; MORC3
3920003	4.55	4.34	1.16	0.3722	0.8241	BANF2
3878076	6.71	6.5	1.16	0.027	0.6374	XRCC3
3580832	9.06	8.85	1.16	0.0227	0.6236	DKC1; SNORA36A; SNORA56; MIR664B
3996667	2.57	2.36	1.16	0.1673	0.7295	NPCDR1
2679014	6.03	5.82	1.16	0.0858	0.6996	KCNMA1
3296046	9.52	9.31	1.16	0.1012	0.6996	DUSP6
3464860	6.24	6.03	1.16	0.2363	0.7638	BACH2
2964553	2.53	2.32	1.16	0.0694	0.6996	TRGV7
3046670	4.06	3.85	1.16	0.8042	0.9594	DEFA4; DEFA8P
3122721	8.99	8.78	1.16	0.0306	0.646	ATP5D
3815610	5.28	5.07	1.16	0.0252	0.6309	RAMP3
3000276	3.74	3.53	1.16	0.1103	0.7034	SGCD
2837029	4.54	4.33	1.16	0.124	0.707	TPPP2
3527807	7.49	7.28	1.16	0.0625	0.6996	SNRPF
3427014	3.62	3.41	1.16	0.1491	0.7161	C3orf49
2627368	7.01	6.81	1.15	0.0882	0.6996	WDR66
3435078	1.86	1.65	1.15	0.4764	0.8661	HGF
3058944	3.78	3.57	1.15	0.5264	0.8829	KRT12
3756546	6.12	5.91	1.15	0.4876	0.8698	ZNF843
3688381	9.64	9.43	1.15	0.0812	0.6996	SLC7A11
2786322	4.86	4.65	1.15	0.0621	0.6996	CPXM2
3310953	4.08	3.87	1.15	0.1281	0.707	PNMA2
3128731	5.34	5.13	1.15	0.062	0.6996	RPL23AP32; SPTBN1
2482683	6.72	6.52	1.15	0.436	0.85	ING5
2536757	7.53	7.32	1.15	0.0586	0.6996	P2RX5; P2RX5-TAX1BP3
3741547	8.6	8.39	1.15	0.0419	0.6654	KIRREL
2362089	4.85	4.64	1.15	0.3264	0.8072	PRKD1
3559192	6.08	5.88	1.15	0.1099	0.7034	EFCAB11
3575906	4.04	3.83	1.15	0.6316	0.9136	HSD17B6
3417703	10.32	10.11	1.15	0.1757	0.7338	BNIP3
3314040	5.11	4.91	1.15	0.4685	0.864	SLC8A1
2549565	4.32	4.11	1.15	0.0969	0.6996	TNFSF4
2444283	4.33	4.13	1.15	0.0733	0.6996	KIAA0226L
3512948	6.63	6.42	1.15	0.6795	0.9252	POMZP3; ZP3
3057755	6.63	6.43	1.15	0.0809	0.6996	GBX2
2604930	5.92	5.72	1.15	0.8957	0.9816	FAM24B; CUZD1
3310675	2.02	1.82	1.15	0.4011	0.8358	OR8H3
3330903	5.4	5.2	1.15	0.0487	0.6921	LAMTOR5P1
2339328	6.81	6.61	1.15	0.0161	0.5927	SNCA
2777714	4.52	4.31	1.15	0.0117	0.5669	FAM71F1
3023038	5.15	4.94	1.15	0.3381	0.8106	LOC100131541
3387708	4.64	4.43	1.15	0.1989	0.7431	LOC494127
3213219	6.21	6.01	1.15	0.1368	0.7107	RASL11B
2727116	10.3	10.1	1.15	0.4342	0.8499	BTF3L4
2336271	6.59	6.38	1.15	0.0156	0.583	PRR5L
3327057	6.51	6.3	1.15	0.4682	0.8638	NASP
2334404	7.14	6.94	1.15	0.1261	0.707	BYSL
2906990	6.5	6.3	1.15	0.023	0.6245	DPYSL3
2880292	5.63	5.43	1.15	0.229	0.7616	RORC
2435261	6.79	6.59	1.15	0.0531	0.6982	CCNF; ABCA17P
3644764	9.44	9.24	1.15	0.9162	0.9859	ARHGAP29
2423829	7.33	7.13	1.15	0.0691	0.6996	SLC26A6
2673547	6.36	6.16	1.15	0.0957	0.6996	PSRC1
2426951	6.08	5.88	1.15	0.4379	0.8504	CCDC78
3675333	7.2	7	1.15	0.1258	0.707	MOK
3580234	4.61	4.41	1.15	0.1271	0.707	TMEM196
3040465	4.14	3.94	1.15	0.4178	0.8422	MAGEE2
4013118	4.16	3.95	1.15	0.83	0.9664	NAP1L2
4012511	6.48	6.28	1.15	0.1257	0.707	FLJ41327
2536996	7.96	7.75	1.15	0.2009	0.7442	CD320
3848871	5.3	5.1	1.15	0.0724	0.6996	LRRC15
2711610	5.53	5.33	1.15	0.0354	0.6519	NLRP3
2390050	6.41	6.21	1.15	0.1049	0.7011	MSRB3
3420151	5.9	5.7	1.15	0.0799	0.6996	APLN
4021250	8.69	8.49	1.15	0.0366	0.6519	IPO4; TM9SF1
3557851	5.59	5.39	1.15	0.1115	0.7037	HAUS8
3854218	4.02	3.81	1.15	0.4534	0.8584	OR5AK2
3331129	8.41	8.2	1.15	0.166	0.7286	MORC4
4017212	4.35	4.15	1.15	0.2451	0.7705	CCL14; CCL15; CCL15-CCL14
3753966	6.15	5.95	1.15	0.2268	0.7615	TRAIP
2674808	3.98	3.77	1.15	0.1263	0.707	MYL10
3064689	3.07	2.86	1.15	0.0232	0.6253	MYOT
2830465	4.86	4.66	1.15	0.0877	0.6996	PRSS45; PRSS43
2672333	5.8	5.6	1.15	0.3488	0.8154	SLC25A47
3551906	5.77	5.57	1.15	0.0654	0.6996	RASSF8
3408733	8.27	8.07	1.15	0.02	0.6012	WDR18
3815328	4.5	4.3	1.15	0.4254	0.8456	MOS
3136167	3.02	2.81	1.15	0.0224	0.6221	TMEM155
2784074	6.17	5.97	1.15	0.3885	0.8328	FAM92B
3702739	5.98	5.78	1.15	0.0154	0.5807	LOXL3
2560286	4.11	3.91	1.15	0.0808	0.6996	IL19
2376988	5.2	5	1.15	0.6416	0.9155	TAS2R41
3029213	6.29	6.09	1.15	0.3723	0.8242	ITPKA
3590460	5.62	5.42	1.15	0.0612	0.6996	MAGEA4
3995142	5.68	5.48	1.15	0.0246	0.6293	ALPL
2324416	2.93	2.73	1.15	0.5354	0.8853	ORM1
3186123	4.42	4.22	1.15	0.4109	0.8405	DKK2
2780907	2.13	1.93	1.15	0.1384	0.7116	FUT9
2917825	6.73	6.53	1.15	0.1209	0.707	EIF5A
3708422	1.9	1.7	1.15	0.3339	0.8106	CCDC144A; USP32P1; FAM106CP
3712197	8.33	8.13	1.15	0.6411	0.9155	CHIC2
2769539	5.82	5.62	1.15	0.0876	0.6996	GSTM2; GSTM4; GSTM1; ERVK11-1
2350952	7.11	6.91	1.15	0.0823	0.6996	CENPP
3179359	0.99	0.79	1.15	0.4241	0.8453	DEFB127
3873078	6.47	6.27	1.15	0.3182	0.8027	CDKN2D
3850445	8.17	7.97	1.15	0.3988	0.8343	CHPT1
3428671	6.18	5.98	1.15	0.6164	0.9114	KCNJ4
3960605	5.18	4.98	1.15	0.6444	0.9165	SPATA19
3399379	6.1	5.9	1.15	0.2822	0.7889	GZMM
3815005	7.22	7.02	1.15	0.016	0.5914	APOE
3835879	4.69	4.49	1.15	0.0469	0.6875	MYCNOS
2541523	4.54	4.34	1.15	0.245	0.7705	RBP7
2319550	5.47	5.27	1.15	0.1445	0.7161	HLA-DQB2
2950125	6.49	6.29	1.15	0.5807	0.9006	LRTOMT
3339311	9.92	9.73	1.15	0.0958	0.6996	TNS4
3756262	4.52	4.32	1.15	0.3973	0.8341	OR6Y1
2439345	5.91	5.71	1.15	0.2805	0.7877	GPSM3
2949885	6.45	6.25	1.15	0.1094	0.7034	RAD54B; FSBP
3144973	6.19	5.99	1.15	0.9956	0.9993	ITGB3
3724545	4.3	4.11	1.15	0.2119	0.7524	SMIM2; LINC00390
3512157	4.99	4.79	1.15	0.232	0.7625	DPEP3
3696115	10.58	10.38	1.15	0.054	0.6996	PEMT
3747812	2.46	2.26	1.15	0.0626	0.6996	TSPAN8
3461981	6.75	6.55	1.15	0.5319	0.8841	HMGN1
3932270	5.72	5.52	1.15	0.1745	0.7338	RSL24D1P3
3053451	8.94	8.75	1.15	0.0288	0.6378	MCMBP
3309755	4.63	4.44	1.15	0.6157	0.9112	PDZK1
2356425	5.9	5.71	1.15	0.0365	0.6519	2021-09-14
3051800	4.88	4.68	1.15	0.0661	0.6996	TKTL2
2792161	4.74	4.54	1.15	0.1314	0.7094	KCNA7; NTF4
3867669	3.46	3.26	1.15	0.0508	0.6927	NRXN1
2552643	7.91	7.71	1.15	0.1268	0.707	SPHK1
3735478	5.34	5.14	1.15	0.0757	0.6996	LOC100506242
2370019	4.91	4.72	1.15	0.0705	0.6996	LOC541472
3041244	2.67	2.47	1.15	0.0496	0.6927	PTENP1
3203665	5.87	5.67	1.15	0.0599	0.6996	APBA2
3585905	5.01	4.82	1.15	0.2202	0.7567	MAGEB6
3972361	4.69	4.49	1.15	0.0969	0.6996	MLN
2950885	6.12	5.93	1.15	0.7131	0.9336	HS3ST4
3653786	8.53	8.34	1.15	0.0664	0.6996	DNMT1
3850069	6.5	6.31	1.15	0.0783	0.6996	HIST1H3J
2947095	9.2	9.01	1.15	0.0334	0.6519	PRKDC; CEBPD
3134034	7.82	7.62	1.15	0.1296	0.7079	PSIP1
3199790	6.68	6.49	1.15	0.2031	0.7456	ZDHHC8P1
3954691	5.33	5.13	1.15	0.1276	0.707	TSSK3
2328909	7.15	6.95	1.15	0.037	0.6519	COL27A1; MIR455
3185976	4.24	4.05	1.15	0.804	0.9594	GP2
3683502	4.25	4.05	1.14	0.1672	0.7295	IL2RG; CXorf65
4011844	7.02	6.82	1.14	0.07	0.6996	SLC22A17
3557350	9.29	9.1	1.14	0.0475	0.6881	HMBS
3351841	7.55	7.35	1.14	0.0315	0.6494	CYGB
3771642	8.61	8.41	1.14	0.0878	0.6996	ZP3; DTX2
3009441	9.36	9.16	1.14	0.0766	0.6996	TEAD1
3321055	4.08	3.88	1.14	0.0677	0.6996	HTR3D
2655308	4.63	4.44	1.14	0.2246	0.7595	ICA1L
2595388	5.6	5.4	1.14	0.3396	0.8106	MARCO
2502686	8.31	8.12	1.14	0.0503	0.6927	TPM2
3204721	5.99	5.8	1.14	0.4793	0.8675	LYPD2
3157138	4.23	4.04	1.14	0.0419	0.6654	HIST1H4G
2946357	6.32	6.13	1.14	0.0336	0.6519	SLIT3; MIR218-2
2886174	8.05	7.86	1.14	0.0176	0.5945	LONP1
3847356	4.96	4.76	1.14	0.0841	0.6996	HBB
3360401	3.75	3.55	1.14	0.2895	0.7924	IL13RA2
4018729	5.63	5.44	1.14	0.4854	0.8698	PLA2G4D
3620380	4.59	4.4	1.14	0.3307	0.8094	IRAK3
3420442	5.25	5.06	1.14	0.1495	0.7167	LOC142937
3233686	7.39	7.19	1.14	0.3684	0.8225	GEN1
2471316	5.51	5.32	1.14	0.2423	0.7678	UMODL1-AS1
3933451	5.53	5.34	1.14	0.0772	0.6996	NEU4
2536889	5.04	4.85	1.14	0.4179	0.8422	DMRT1
3159676	6.79	6.59	1.14	0.0985	0.6996	PCSK6
3642200	7.58	7.39	1.14	0.338	0.8106	HAUS6; SCARNA8
3200611	4.97	4.78	1.14	0.7112	0.9333	PCK1
3890640	5.38	5.19	1.14	0.9265	0.9872	LINC00656
3901085	5.26	5.07	1.14	0.2625	0.7811	STMN4
3128911	4.51	4.32	1.14	0.0728	0.6996	IL37
2501075	9.15	8.96	1.14	0.1194	0.707	SUPT20H
3509910	8.64	8.45	1.14	0.1448	0.7161	RRP7BP
3962469	3.24	3.05	1.14	0.0332	0.6519	INSL5
2417008	7.13	6.94	1.14	0.0863	0.6996	CPN1
3303227	5.03	4.84	1.14	0.6513	0.9182	DKKL1
3838425	4.48	4.29	1.14	0.356	0.8183	KRT8P41
3319769	5	4.81	1.14	0.1675	0.7295	LRRC37A3
3767230	6.22	6.03	1.14	0.3367	0.8106	ALKBH8
3389878	4.74	4.55	1.14	0.7221	0.9363	ZNF420
3831698	5.6	5.41	1.14	0.3918	0.8341	ADAMTS6
2859601	5.65	5.46	1.14	0.337	0.8106	IRX6
3661645	7.06	6.87	1.14	0.2035	0.746	ODF3L2
3844603	3.48	3.29	1.14	0.9986	0.9997	HAUS1
3787005	3.31	3.11	1.14	0.5	0.874	ST13P4
3489851	6.37	6.18	1.14	0.2366	0.7638	SOX17
3098549	11.9	11.71	1.14	0.1068	0.702	PA2G4
3417309	6.25	6.06	1.14	0.0557	0.6996	MYO7B
2504645	4.82	4.63	1.14	0.1532	0.7213	OR5A1
3332003	4.98	4.78	1.14	0.171	0.7304	SRGN
3250146	8.49	8.29	1.14	0.5828	0.9015	ECT2
2652675	4.89	4.7	1.14	0.1412	0.7156	NR0B1
4003857	6.04	5.85	1.14	0.0344	0.6519	LSMEM2
2622742	5.65	5.46	1.14	0.7996	0.9585	ABI3
3725602	4.42	4.23	1.14	0.7931	0.9567	ALDOB
3218077	4.68	4.49	1.14	0.04	0.6642	SLC16A9
3290746	5.61	5.42	1.14	0.5705	0.8978	GSTM3
2427208	3.84	3.65	1.14	0.0344	0.6519	KIF5A
3418298	2.94	2.75	1.14	0.7813	0.954	CLEC19A
3650898	8.11	7.92	1.14	0.0369	0.6519	ATP2B1
3464983	4.47	4.28	1.14	0.2825	0.7889	ALPK2
3810133	3.53	3.34	1.14	0.0216	0.6149	FPR2
3839910	6.27	6.08	1.14	0.3701	0.8231	ACTL7B
3219543	4.13	3.94	1.14	0.0602	0.6996	PLCL2; MIR3714
2612813	4.4	4.21	1.14	0.0808	0.6996	MIR5195; IGHV5-78
3582745	7.97	7.78	1.14	0.4711	0.8642	XAF1
3708074	9.14	8.95	1.14	0.0664	0.6996	LARP6
3631498	5.65	5.46	1.14	0.1827	0.7356	CXCR3
4011989	7.61	7.42	1.14	0.1148	0.7037	GEMIN4
3739812	3.74	3.55	1.14	0.2885	0.7922	A4GNT
2697308	8.36	8.17	1.14	0.1962	0.7407	LPAR3
2420615	2.37	2.18	1.14	0.0195	0.5968	P2RY13
2701071	4.9	4.72	1.14	0.2146	0.7533	TM6SF1
3605268	5	4.81	1.14	0.8644	0.9736	OR52R1
3360277	8.41	8.22	1.14	0.071	0.6996	TXNL4B
3698055	6.94	6.76	1.14	0.1021	0.6996	CENPM
3962165	7.78	7.6	1.14	0.024	0.6266	NFKB2
3261643	6.24	6.05	1.14	0.1708	0.7304	CELF3
2435149	5.21	5.02	1.14	0.0193	0.5968	NUP210P1
2640485	7.81	7.62	1.14	0.0773	0.6996	NEURL1
3262279	7.98	7.8	1.14	0.0183	0.5945	TRIM47
3771068	3.19	3	1.14	0.3024	0.7976	OR10J1
2362591	4.93	4.74	1.14	0.1536	0.7213	SCML2
4001369	6.08	5.9	1.14	0.4857	0.8698	AADAT
2793441	4.77	4.58	1.14	0.2465	0.7712	MFSD6L
3744620	5.51	5.32	1.14	0.5746	0.8991	MOGAT2
3340640	5.91	5.72	1.14	0.6309	0.9136	SOX1
3501999	6.76	6.57	1.14	0.2603	0.7796	TXNDC17
3707990	7.76	7.57	1.14	0.6623	0.9217	CEP170
2463864	7.35	7.16	1.14	0.0308	0.6468	BRIP1
3765580	5.51	5.32	1.14	0.3916	0.8341	SIMC1
2842429	0.75	0.56	1.14	0.1067	0.702	PF4V1
2731373	3.82	3.63	1.14	0.0482	0.6912	OR9H1P
2390162	3.57	3.39	1.14	0.147	0.7161	EVI2B
3752258	5.8	5.61	1.14	0.1898	0.7372	ORC6
3658925	2.23	2.05	1.14	0.5195	0.8811	LOC100128185
2466379	5.73	5.54	1.14	0.0808	0.6996	GYPC
2504328	4.93	4.74	1.14	0.289	0.7923	DBF4
3011454	7.26	7.08	1.14	0.1027	0.7001	TIPIN; SCARNA14; RPL9P25; ATP5J2P6
3630099	4.23	4.05	1.14	0.1655	0.7276	SLITRK3
2703836	1.6	1.41	1.14	0.4133	0.8412	PRSS3P2; PRSS2
3028744	8.96	8.77	1.14	0.0359	0.6519	DHRS4L2; DHRS4L1; DHRS4
3529309	7.2	7.01	1.14	0.1182	0.7056	BAG2
2911372	5.95	5.76	1.14	0.6105	0.9091	SYN1
4007126	7.1	6.92	1.14	0.0877	0.6996	RPS4X
4012154	4.49	4.31	1.14	0.6695	0.9234	LOC101928576; CH507-9B2.8; LOC105377138; LOC105377139
3934344	2.51	2.32	1.14	0.021	0.6127	P2RY10
3982560	7.28	7.09	1.14	0.0373	0.6538	SAPCD1; MSH5; MSH5-SAPCD1
2902633	5.91	5.72	1.14	0.099	0.6996	SLC30A3
2545613	4.17	3.98	1.14	0.2305	0.7618	TMEM252
3208494	10.35	10.16	1.14	0.1286	0.707	VEGFA
2908179	4.32	4.14	1.14	0.0218	0.6174	ARL9
2728271	5.93	5.75	1.14	0.0306	0.646	FMNL3
3454006	5.07	4.89	1.14	0.3375	0.8106	GLP1R
2906105	9.98	9.8	1.14	0.0463	0.6865	TRAP1
3677752	4.18	4	1.14	0.1612	0.7265	LOC401123
2764678	10.54	10.35	1.14	0.0381	0.6585	SIGMAR1
3204243	7.27	7.09	1.14	0.0584	0.6996	PMP22
3746574	9.23	9.04	1.14	0.1862	0.7356	MCM7; MIR25; MIR93; MIR106B
3063685	4.73	4.55	1.14	0.0373	0.6538	FAM110B
3099566	3.43	3.24	1.14	0.1453	0.7161	SMR3A; SMR3B
2730396	8.83	8.65	1.14	0.0325	0.6516	CLN6
3630701	3.65	3.47	1.14	0.1411	0.7156	TAS2R13
3444406	7.08	6.9	1.14	0.0659	0.6996	DHODH
3667811	2.24	2.06	1.14	0.7019	0.9313	OR14A16; OR6R1P
2465806	9.11	8.93	1.14	0.042	0.6654	TUBB6
3779579	5.73	5.55	1.14	0.1424	0.7161	NKX2-2
3900545	3.9	3.72	1.14	0.0798	0.6996	RAB40A
4016485	7.65	7.47	1.14	0.04	0.6642	AKAP12
2931569	9.04	8.85	1.13	0.0155	0.5807	LMNB2; MIR7108
3845909	5.49	5.31	1.13	0.1099	0.7034	LOC728175
2796338	3.12	2.94	1.13	0.1421	0.7161	SYNPR
2627251	6.91	6.73	1.13	0.1041	0.7011	GPR3
2327045	7.86	7.67	1.13	0.0498	0.6927	WIPF1
2587841	3.16	2.98	1.13	0.2677	0.7839	CLRN3
3312422	4.95	4.76	1.13	0.0574	0.6996	ASPRV1; PCBP1-AS1
2558355	4.83	4.65	1.13	0.1479	0.7161	SNAP25
3876245	9.41	9.23	1.13	0.0164	0.5927	DTD1
3878533	2.2	2.02	1.13	0.0841	0.6996	SPATA42
2350391	3.21	3.03	1.13	0.148	0.7161	LINC00208
3086044	7.73	7.55	1.13	0.0243	0.628	KIFC3
3693314	4.76	4.58	1.13	0.3544	0.8183	AFF2
3994231	7.14	6.96	1.13	0.183	0.7356	LOC439951
3235235	6.13	5.95	1.13	0.0469	0.6875	REEP2
2830818	7.99	7.81	1.13	0.0343	0.6519	FKBP10
3721452	7.99	7.81	1.13	0.2841	0.7899	UBE2T
2451200	8.35	8.17	1.13	0.0349	0.6519	VAV2
3228884	5.17	4.99	1.13	0.0615	0.6996	P4HA2
2875257	6.55	6.37	1.13	0.0703	0.6996	DLC1
3125116	6.12	5.94	1.13	0.3118	0.8003	COL5A3
3849923	5.76	5.58	1.13	0.6457	0.9167	TMPRSS6
3959953	3.73	3.55	1.13	0.1673	0.7295	F2RL2
2863363	8.04	7.86	1.13	0.2005	0.7438	IL32
3645626	9.27	9.09	1.13	0.052	0.6966	CKAP5; SNORD67
3371719	8.05	7.87	1.13	0.1558	0.7244	BCAT2
3867415	5.2	5.02	1.13	0.8949	0.9811	SIGLEC7
3839642	9.66	9.48	1.13	0.0403	0.6642	PVR
3835645	7.28	7.1	1.13	0.0953	0.6996	HES7
3744127	9.22	9.04	1.13	0.0277	0.6378	MAD2L2
2396781	8.52	8.34	1.13	0.0801	0.6996	PPRC1
3261447	4.91	4.73	1.13	0.0302	0.6445	FILIP1; HMGB1P39
2961347	5.25	5.07	1.13	0.1352	0.7107	HSPB7
2397898	9.16	8.98	1.13	0.0542	0.6996	TEAD1
3320944	5.74	5.56	1.13	0.868	0.9746	KRT83
3455290	4.77	4.59	1.13	0.1467	0.7161	CDK15
2522916	4.87	4.69	1.13	0.6629	0.9217	HSPB9
3721619	4.86	4.68	1.13	0.0814	0.6996	PTGFR
2343418	8.1	7.92	1.13	0.0438	0.6723	LAS1L
4010860	10.19	10.01	1.13	0.0472	0.6881	NME1; NME1-NME2
3726934	4.73	4.55	1.13	0.0802	0.6996	UGT3A2
2853325	8.49	8.31	1.13	0.0792	0.6996	CDK17
3466826	3.21	3.03	1.13	0.1675	0.7295	ERICH3
2418408	5.46	5.28	1.13	0.4025	0.8363	SCN3B
3395691	6.68	6.5	1.13	0.0198	0.5973	GNAZ
3939125	5.27	5.09	1.13	0.5259	0.8827	LCN10
3230371	6.47	6.29	1.13	0.4706	0.8642	LAMC3
3191805	4.14	3.96	1.13	0.2338	0.7632	EPB41L3
3797032	8.68	8.5	1.13	0.0282	0.6378	TRAPPC4
3351775	9.21	9.03	1.13	0.1619	0.7265	ITGA5
3456732	7.68	7.5	1.13	0.0609	0.6996	PDCD2L
3829751	8.99	8.81	1.13	0.064	0.6996	LDLRAD3
3326950	4.86	4.68	1.13	0.1313	0.7094	SLC4A8
3414885	6.75	6.57	1.13	0.1982	0.7427	ACAD11; NPHP3-ACAD11
2695648	4.76	4.58	1.13	0.4082	0.8395	CT45A10; CT45A5
4023242	8.09	7.91	1.13	0.0695	0.6996	NIFK
2573786	5.94	5.76	1.13	0.0841	0.6996	TUBB7P; DUX4L9; DUXAP9
2798366	2.67	2.49	1.13	0.1053	0.7011	TMPRSS15
3926271	4.92	4.74	1.13	0.0793	0.6996	EDA2R
4011096	6.74	6.57	1.13	0.0949	0.6996	BLMH
3751830	5.42	5.24	1.13	0.0999	0.6996	PLIN2
3200648	4.64	4.46	1.13	0.0697	0.6996	EBF1
2883878	6.51	6.33	1.13	0.8492	0.9702	ANPEP
3638607	2.86	2.68	1.13	0.0186	0.5947	RACGAP1P
3451960	6.69	6.51	1.13	0.9411	0.9903	APOBEC3G
3945651	7.2	7.03	1.13	0.4863	0.8698	SDC3
2404209	7.76	7.58	1.13	0.4182	0.8422	SH3PXD2A
3304853	6.6	6.42	1.13	0.0792	0.6996	CEP128
3573994	2.67	2.49	1.13	0.782	0.9543	FGG
2790652	2.82	2.64	1.13	0.1104	0.7034	CHRNB3
3096322	5.69	5.51	1.13	0.4324	0.8487	KRTAP17-1
3756856	8.51	8.33	1.13	0.0228	0.6236	FAM65A
3665550	8.68	8.5	1.13	0.0541	0.6996	PES1
3957445	8.74	8.56	1.13	0.0373	0.6538	NAT10
3326252	7.58	7.4	1.13	0.5718	0.8981	DNMBP
3303165	2.81	2.63	1.13	0.8712	0.9756	OR52E8
3360687	3.71	3.53	1.13	0.1131	0.7037	CRP
2439714	4.64	4.46	1.13	0.0167	0.5945	IL12A
2650066	3	2.82	1.13	0.0978	0.6996	HTR2B
2603395	4.91	4.73	1.13	0.0106	0.5669	FAM180A
3074577	8.5	8.33	1.13	0.0644	0.6996	UPP1
3000953	6.15	5.97	1.13	0.2729	0.7839	GSTTP1; GSTTP2
3955070	5.41	5.23	1.13	0.7563	0.9454	CEBPA-AS1
3829300	4.05	3.88	1.13	0.2467	0.7712	CSAG1
3995331	6.42	6.25	1.13	0.7126	0.9336	SRMS
3913945	9.92	9.74	1.13	0.0291	0.6383	NSUN5
3055999	5.33	5.16	1.13	0.1102	0.7034	OR2L3
2390307	7.62	7.45	1.13	0.1389	0.7124	NT5C
3770588	5.77	5.59	1.13	0.485	0.8698	HPN
3830065	6.09	5.92	1.13	0.1602	0.7254	CATIP
2527715	8.1	7.92	1.13	0.0415	0.6654	ASB1
2534865	5.92	5.75	1.13	0.027	0.6374	C2orf48
2469296	7.21	7.04	1.13	0.0353	0.6519	HIP1
3057370	5.69	5.51	1.13	0.3661	0.8219	TYROBP
3860137	4.54	4.37	1.13	0.1109	0.7034	PDLIM3
2796951	6.98	6.81	1.13	0.1594	0.7253	CD3EAP
3836243	7.01	6.83	1.13	0.1064	0.702	LYPD6
2510056	4.11	3.94	1.13	0.0846	0.6996	CD2
2353669	4.29	4.11	1.13	0.2315	0.7625	HIST1H2AB
2946219	8.58	8.4	1.13	0.2543	0.7761	RPF2
2921374	3.99	3.81	1.13	0.0506	0.6927	ELMOD1
3347431	4.91	4.74	1.13	0.7847	0.9548	FAP
2584134	5.81	5.63	1.13	0.4122	0.8408	LGALS4
3861557	4.62	4.45	1.13	0.0477	0.6881	ANK2
2740067	5.28	5.11	1.13	0.6154	0.911	CCDC162P; C6orf183
2920803	5.64	5.47	1.13	0.0465	0.6865	TIGIT
2636786	5.32	5.15	1.13	0.6824	0.9258	ZNF788
3821701	2.99	2.82	1.13	0.8843	0.9795	CLDN20
2932593	8.75	8.58	1.13	0.0985	0.6996	CBLC
3835751	8.73	8.56	1.13	0.516	0.88	ADCY3
2544484	2.3	2.12	1.13	0.26	0.7795	CFHR4
2373465	5.7	5.52	1.13	0.0689	0.6996	MGC34796
2339109	5.81	5.63	1.13	0.0839	0.6996	DIRAS1
3845990	3.14	2.96	1.13	0.1352	0.7107	NLGN1
2652801	5.49	5.32	1.13	0.3138	0.8012	LMX1A
2441940	5.22	5.04	1.13	0.2385	0.7644	CD52
2326463	7.29	7.11	1.13	0.0873	0.6996	L3HYPDH
3566949	7.45	7.28	1.13	0.8406	0.9681	BBS1
3336277	8.14	7.96	1.13	0.4647	0.8624	ERCC2
3865301	8.5	8.32	1.13	0.0447	0.6794	GTF2H3
3435946	9.11	8.94	1.13	0.0582	0.6996	PAK1IP1
2894663	5.11	4.93	1.13	0.3714	0.8237	LIM2
3869010	5.41	5.24	1.13	0.433	0.8489	LINC00905
3823488	8.37	8.19	1.13	0.0215	0.6134	MRTO4
2323559	8.64	8.47	1.13	0.1	0.6996	POLR2D
2575134	7.63	7.46	1.13	0.6673	0.923	UCHL5
2448971	9.18	9	1.13	0.1477	0.7161	VDAC1
2875954	7.67	7.5	1.13	0.036	0.6519	CCNB1IP1
3555300	1.08	0.9	1.13	0.0797	0.6996	RPL36AP40
3366792	7.19	7.02	1.13	0.6485	0.9172	CCNA1
3485674	3.03	2.86	1.13	0.1877	0.7356	BEX1
4016308	7.12	6.95	1.13	0.5705	0.8978	HAGHL
3643360	5.73	5.56	1.13	0.9548	0.9936	WDR35
2542651	6.29	6.12	1.13	0.8625	0.9733	HPD
3475383	5.1	4.93	1.13	0.3424	0.812	GLI1
3418120	7.79	7.62	1.13	0.1341	0.7107	NPM3
3304004	4.93	4.75	1.13	0.1573	0.7249	LINC00052
3606981	5.55	5.38	1.13	0.117	0.7039	SLC29A4
2988594	4.44	4.27	1.13	0.4521	0.8579	TSPYL5
3145801	4.74	4.56	1.13	0.1258	0.707	MGC16025
2606348	6.15	5.98	1.13	0.0481	0.6911	TMTC1
3449068	4.89	4.72	1.13	0.0812	0.6996	GCKR
2474594	6.95	6.78	1.13	0.4319	0.8487	SFXN2
3261859	6.37	6.2	1.13	0.4561	0.8597	USH1G
3770505	5.14	4.97	1.13	0.2969	0.796	ADRB3; GOT1L1
4049835	3.24	3.07	1.13	0.057	0.6996	DNASE1L3
2678298	8.98	8.8	1.13	0.1585	0.7249	CDCA7L
3040897	5.78	5.61	1.13	0.5178	0.8802	SIGLEC1
3895614	4.45	4.28	1.13	0.0177	0.5945	MRAP2
2915571	4.46	4.29	1.13	0.2701	0.7839	AMPH
3046739	6.06	5.89	1.13	0.464	0.8619	PRSS41
3645322	3.74	3.57	1.13	0.0649	0.6996	C4BPB
2377141	8.73	8.56	1.13	0.0812	0.6996	PRPS1
3986514	8.39	8.22	1.13	0.1993	0.7431	BAK1
2950753	7.69	7.52	1.13	0.2051	0.7469	ZNF473
3839142	8.56	8.39	1.13	0.1412	0.7156	TMEM246
3218113	4.47	4.3	1.13	0.0544	0.6996	LPAL2; LPA
2982630	4.27	4.1	1.13	0.1506	0.7176	CLVS1
3100497	3.44	3.27	1.13	0.1168	0.7037	CCR4
2616131	5.86	5.69	1.13	0.8669	0.9744	DERL3
3954910	4.6	4.43	1.13	0.2422	0.7676	COL4A3
2530425	5.57	5.4	1.13	0.9857	0.9983	PNMA6A; PNMA6B
3995472	5.71	5.54	1.13	0.2066	0.7474	GPR148
2505779	3.38	3.21	1.13	0.0604	0.6996	CNR1
2963859	6.58	6.41	1.13	0.0777	0.6996	KHDRBS3
3117384	8.91	8.74	1.13	0.0553	0.6996	NSMAF
3136782	9.29	9.11	1.13	0.1397	0.7139	SNU13
3962054	5.31	5.14	1.13	0.5053	0.8758	SPATA6
2411575	4.64	4.47	1.13	0.1751	0.7338	KIAA0101
3629125	5.42	5.25	1.13	0.1925	0.7384	CELA2A; CELA2B
2321813	8.28	8.11	1.13	0.0746	0.6996	TOP1MT
3157385	10.06	9.89	1.13	0.6217	0.9126	INHBA
3047581	7.03	6.86	1.13	0.1874	0.7356	WDR4
3933817	3.46	3.29	1.13	0.7657	0.949	FLJ40536
3311546	7.36	7.19	1.13	0.1663	0.729	DOCK6
3850725	5.71	5.54	1.12	0.046	0.6865	INSRR
2438612	6.26	6.09	1.12	0.113	0.7037	CLTCL1
3952566	5.12	4.95	1.12	0.779	0.9533	SEMA4D
4051226	9.47	9.3	1.12	0.067	0.6996	G6PC3
3722739	7.06	6.89	1.12	0.4877	0.8698	KREMEN2
3645452	8.82	8.65	1.12	0.1778	0.7347	FAM60A
3449700	5.25	5.08	1.12	0.0678	0.6996	NAV3; NAV2
3423301	8.54	8.37	1.12	0.2318	0.7625	DNAJC7
3757487	11.24	11.07	1.12	0.0305	0.646	NDRG1
3154317	5.78	5.61	1.12	0.0344	0.6519	SRSF10
4045780	6.2	6.03	1.12	0.0669	0.6996	N4BP3
2843560	6.52	6.35	1.12	0.46	0.86	NKPD1
3865206	8.9	8.73	1.12	0.0139	0.5711	ELP5
3708366	5.05	4.88	1.12	0.0637	0.6996	FOLR3
3339346	5.92	5.75	1.12	0.2479	0.7715	GREB1L
3780981	8.87	8.7	1.12	0.0278	0.6378	TNPO2; SNORD41; SNORD135
3851651	6.51	6.34	1.12	0.2669	0.7833	EVA1C
3918104	7.52	7.35	1.12	0.0365	0.6519	SUV39H1
3976797	8.02	7.85	1.12	0.3638	0.8207	SPDL1
2840002	6.37	6.2	1.12	0.1994	0.7431	KCNJ12; KCNJ18
3714779	6.46	6.3	1.12	0.6907	0.9274	TFB1M
2980812	5.29	5.13	1.12	0.363	0.8206	UBL4B
2351233	7.61	7.44	1.12	0.0937	0.6996	MAPK12
3965751	7.14	6.97	1.12	0.175	0.7338	HIST1H3G
2946369	4.2	4.03	1.12	0.8506	0.9704	MAGEC2
4024538	4.94	4.77	1.12	0.469	0.864	C22orf34
3965102	10.18	10.01	1.12	0.1081	0.7034	MARS
3418153	7.63	7.46	1.12	0.0455	0.6832	NPIPB4; NPIPB3; SLC7A5P2; SMG1P3; NPIPB5; SMG1P1
3684100	3.94	3.77	1.12	0.1028	0.7001	LAX1
2375795	7.82	7.66	1.12	0.3237	0.8046	LOX
2872848	4.14	3.98	1.12	0.1322	0.7097	GPR50
3994964	3.32	3.15	1.12	0.5643	0.8973	OR52L1
3360702	5.45	5.28	1.12	0.7475	0.9438	LOC100133299
2802681	9.11	8.94	1.12	0.1855	0.7356	TSTA3
3157660	8.55	8.38	1.12	0.0974	0.6996	RPS2; SNORA64; SNORA10
3676300	6.61	6.44	1.12	0.2223	0.7576	BORA
3493391	6.7	6.53	1.12	0.0745	0.6996	IRAK2
2610359	6.72	6.55	1.12	0.4052	0.8381	GGN
3861352	7.48	7.31	1.12	0.591	0.9028	HSPD1; SNORA105A; SNORA105B
2593733	4.22	4.05	1.12	0.314	0.8012	RAB6C
2505293	5.09	4.92	1.12	0.0696	0.6996	ILDR2
2442424	5.75	5.58	1.12	0.289	0.7923	PRELP
4053085	6.38	6.21	1.12	0.0848	0.6996	DZIP1
3521372	6.82	6.66	1.12	0.3644	0.8208	SPOCD1
2404766	5.29	5.12	1.12	0.2106	0.7505	LOC100130417
4054612	9.48	9.32	1.12	0.7206	0.9362	CYR61
2344888	3.81	3.64	1.12	0.1443	0.7161	CRYGA
2596982	4.71	4.55	1.12	0.1006	0.6996	LINC01597
3902372	9	8.84	1.12	0.05	0.6927	RBM14; RBM14-RBM4
3336378	7.97	7.81	1.12	0.3045	0.7976	DDHD1
3564997	5.98	5.81	1.12	0.504	0.8755	PI4K2B
2721777	3.19	3.02	1.12	0.1432	0.7161	PSG1; PSG3; PSG10P; CEACAM8
3863761	8.96	8.8	1.12	0.0319	0.6494	RUVBL2
3838118	8.99	8.83	1.12	0.0503	0.6927	TEX22; MTA1
3554728	3.75	3.59	1.12	0.7054	0.9321	KRT39
3756613	8.04	7.87	1.12	0.0968	0.6996	TFE3
4007734	5.21	5.04	1.12	0.087	0.6996	ARHGAP25
2486927	5.33	5.16	1.12	0.2119	0.7524	LOC105376204
3219030	5.2	5.03	1.12	0.2567	0.7784	IL17F
2957111	9.02	8.86	1.12	0.1575	0.7249	TGFB1I1
3657193	8.86	8.7	1.12	0.0953	0.6996	DCUN1D5
3388914	4.91	4.74	1.12	0.2602	0.7796	CASQ2; NHLH2
2429556	4.08	3.91	1.12	0.4768	0.8662	ATP11AUN
3502149	5.9	5.73	1.12	0.7685	0.9504	CERS1; GDF1
3855285	7.18	7.01	1.12	0.1261	0.707	CDH2
3802602	5.43	5.26	1.12	0.183	0.7356	ETV3L
2438765	7.36	7.19	1.12	0.5173	0.88	ANP32E
2434319	4.32	4.16	1.12	0.0758	0.6996	LRRTM1
2561493	6.23	6.06	1.12	0.0578	0.6996	PI16
2905296	4.8	4.63	1.12	0.1065	0.702	NUDT11
4008427	3.8	3.64	1.12	0.0442	0.6729	SCN9A
2585400	6.22	6.05	1.12	0.2962	0.7957	ING2
2753952	5.81	5.64	1.12	0.186	0.7356	POU5F2
2867284	9.96	9.79	1.12	0.2866	0.7914	C15orf38-AP3S2; AP3S2
3638665	4.12	3.96	1.12	0.0183	0.5945	ERC2-IT1
2677624	9.84	9.67	1.12	0.0188	0.5959	RFC4
2709486	7.05	6.88	1.12	0.5609	0.8973	YAF2
3451264	4.72	4.56	1.12	0.8168	0.9631	IL21R
3654227	9.67	9.51	1.12	0.037	0.6519	DCTPP1
3687789	3.32	3.15	1.12	0.6061	0.9066	INTS4P1
3004938	7.89	7.72	1.12	0.0966	0.6996	POU3F1
2407496	7.39	7.23	1.12	0.6544	0.92	FBXO4
2807886	5.93	5.77	1.12	0.269	0.7839	C1orf112
2366581	6.12	5.96	1.12	0.1768	0.7347	HOXD13
2516780	3.85	3.69	1.12	0.324	0.8046	VSTM4
3288518	5.99	5.82	1.12	0.3944	0.8341	CSDC2
3946944	8.3	8.13	1.12	0.4134	0.8412	NFIL3
3214451	7.27	7.11	1.12	0.2363	0.7638	FAM131C
2397926	3.38	3.21	1.12	0.1368	0.7107	TAAR2
2974566	3.29	3.12	1.12	0.4315	0.8487	TUBAL3
3274898	10.74	10.57	1.12	0.1649	0.7274	PHLDA1
3462816	6.76	6.6	1.12	0.314	0.8012	GJA4
4054405	7.98	7.82	1.12	0.0527	0.6971	ZDHHC8
3937252	8.83	8.67	1.12	0.2113	0.7516	ARL4D
3722535	6.71	6.54	1.12	0.1855	0.7356	HIST1H1D
2946353	7.17	7	1.12	0.0648	0.6996	FAM216A
3431553	8.91	8.75	1.12	0.0802	0.6996	TRIM14
3217123	6.4	6.23	1.12	0.7551	0.9446	SDCCAG8
2388525	7.37	7.21	1.12	0.1641	0.7274	NUP37
3468261	8.43	8.27	1.12	0.1201	0.707	MRPL24
2438504	4.48	4.32	1.12	0.2835	0.7896	HFE2
2356100	6.75	6.59	1.12	0.476	0.8658	SPHK2
3837895	6.66	6.5	1.12	0.8243	0.9644	PPP1R3C; HECTD2-AS1
3300115	7.86	7.7	1.12	0.4818	0.8686	FBXO5
2980241	6.06	5.9	1.12	0.5788	0.8999	HHIPL1
3551407	6.61	6.45	1.12	0.5972	0.9049	AK6; TAF9
2860666	7.36	7.2	1.12	0.072	0.6996	EMG1
3403140	4.26	4.1	1.12	0.1064	0.702	LOC280665
2726227	4.95	4.79	1.12	0.5161	0.88	KIRREL3-AS3
3355315	4.62	4.46	1.12	0.5698	0.8977	TAS2R5
3027961	3.99	3.83	1.12	0.2411	0.7669	DOCK2; MIR378E
2840036	7.49	7.33	1.12	0.5152	0.88	FAT1
2797393	6.19	6.02	1.12	0.6259	0.9131	TRPM5
3359267	3.91	3.75	1.12	0.145	0.7161	GIMAP7
3031517	8.51	8.35	1.12	0.8243	0.9644	DDHD2
3094514	3.89	3.72	1.12	0.0987	0.6996	JCHAIN
2772566	4.89	4.73	1.12	0.1386	0.7119	C5AR2
3837269	5.92	5.76	1.12	0.0274	0.6378	CNTNAP1
3721989	3.04	2.87	1.12	0.0131	0.5679	FBXL21
2829905	10.39	10.23	1.12	0.2621	0.7811	ANXA3
2732844	5.25	5.09	1.12	0.7405	0.942	CATSPER1
3378043	6.2	6.04	1.12	0.8928	0.9808	F2RL3
3823957	5.89	5.73	1.12	0.3437	0.8136	LIN7B
3838238	8.39	8.23	1.12	0.1032	0.7001	NCLN
3816834	5.88	5.72	1.12	0.0478	0.6881	BATF3
2454818	2.45	2.29	1.12	0.089	0.6996	BTG4
3390949	9.71	9.55	1.12	0.0234	0.6253	PXN
3474372	8.15	7.99	1.12	0.0431	0.6717	DENND1A; MIR601
3224650	4.47	4.31	1.12	0.2634	0.7813	LINC00051
3119000	8.7	8.54	1.12	0.6769	0.9249	EML4
2478748	7.11	6.95	1.12	0.6222	0.9126	DND1; HARS
2878461	9.08	8.92	1.12	0.0491	0.6926	TPRA1
2693937	4.9	4.74	1.12	0.3547	0.8183	C9orf66
3196034	5.27	5.11	1.12	0.0383	0.659	MRAS
2644565	3.66	3.5	1.12	0.4702	0.8641	C18orf12
3787640	5.88	5.72	1.12	0.8293	0.9664	CPAMD8
3854132	9.63	9.47	1.12	0.0563	0.6996	ASAP1; ASAP1-IT2
3153428	3.75	3.59	1.12	0.3571	0.8183	DRC1
2473831	6.88	6.72	1.12	0.8529	0.9706	MMP1
3388807	7.4	7.24	1.12	0.0285	0.6378	PHF19
3223687	5.22	5.06	1.12	0.3688	0.8228	KRT82
3455344	7.15	6.99	1.12	0.3144	0.8016	DPH3
2664607	5.35	5.19	1.12	0.2658	0.7825	FERD3L
3040375	5.63	5.47	1.12	0.0573	0.6996	VWA5B1
2323951	5.05	4.89	1.12	0.047	0.6878	HLA-L
2901463	5.22	5.06	1.12	0.3164	0.8024	INS; INS-IGF2
3359171	4.1	3.94	1.12	0.1347	0.7107	DPY19L2P2
3065546	8.28	8.12	1.12	0.1057	0.702	LIX1L
2356142	5	4.84	1.12	0.439	0.8512	ACSM5
3651294	2.52	2.36	1.12	0.5686	0.8977	IFNA21
3201178	3.9	3.74	1.12	0.229	0.7616	ZNF679; ZNF735
3004462	5.39	5.23	1.12	0.0712	0.6996	SLC1A7
2413115	8.09	7.93	1.12	0.2198	0.7563	PELP1
3742236	4.56	4.4	1.12	0.2077	0.7477	LRRC18
3288482	7.65	7.49	1.12	0.0887	0.6996	UHRF1
3817698	8.28	8.12	1.12	0.064	0.6996	TSR1; SNORD91A
3740998	4.74	4.58	1.12	0.0968	0.6996	CXCL12
3286602	3.76	3.6	1.12	0.268	0.7839	DNAJB3
2604223	3.82	3.67	1.12	0.5747	0.8991	FABP4
3142381	7.35	7.19	1.12	0.1699	0.7304	ZBTB12
2949570	7.23	7.07	1.12	0.0876	0.6996	RBFA; RBFADN
3795466	7.01	6.85	1.12	0.0952	0.6996	RTEL1; TNFRSF6B; RTEL1-TNFRSF6B
3893520	4.19	4.03	1.12	0.0661	0.6996	LINC00951
2953262	7.2	7.04	1.12	0.1221	0.707	MTMR9LP
2404958	2.85	2.69	1.12	0.051	0.6927	RANBP3L
2853426	3.77	3.61	1.12	0.1021	0.6996	BTLA
2688717	8.22	8.06	1.12	0.6774	0.9249	POC1B; POC1B-GALNT4
3464912	9.71	9.55	1.12	0.0899	0.6996	THOC6
3645565	10.12	9.96	1.12	0.0375	0.6561	XPO6
3686339	7.71	7.55	1.12	0.2005	0.7438	INAFM1
3837232	2.83	2.67	1.12	0.0731	0.6996	SLC17A3; HIST1H2APS2
2946106	5.76	5.6	1.12	0.0923	0.6996	CHN2; NANOGP4
2994835	7.47	7.31	1.12	0.4091	0.84	UTF1
3272686	3.82	3.66	1.12	0.037	0.6519	MUC17
3016070	6.04	5.88	1.12	0.5993	0.9054	ANKRD53
2487963	6.64	6.48	1.12	0.5122	0.8797	SAA1
3322700	5.78	5.62	1.12	0.1991	0.7431	FAIM2
3454157	6.04	5.88	1.12	0.3147	0.802	FAT4
2742581	8.94	8.79	1.12	0.0818	0.6996	E2F4
3665288	4.42	4.26	1.12	0.9917	0.9988	KRTAP3-1
3756668	6.15	5.99	1.12	0.1806	0.7356	H1FOO
2641794	3.88	3.73	1.12	0.0812	0.6996	TNFSF18
2444239	8.21	8.05	1.12	0.0926	0.6996	FBXO17
3861786	7.05	6.89	1.12	0.0902	0.6996	C1QTNF1
3736636	4.45	4.29	1.12	0.3338	0.8106	NPY2R
2748723	7.55	7.39	1.12	0.1177	0.7046	TEAD4
3401259	5.16	5.01	1.12	0.4251	0.8456	JPH3
3672886	6.03	5.87	1.12	0.0864	0.6996	GALNT18
3363091	5.99	5.84	1.12	0.0326	0.6516	FBLN7
2500667	7.98	7.83	1.12	0.6512	0.9182	GPR27
2629345	3.24	3.08	1.12	0.2669	0.7833	FSTL5
2791894	4.55	4.39	1.11	0.575	0.8991	LINC00528
3936330	3.95	3.79	1.11	0.1177	0.7046	PM20D1
2452724	9.68	9.52	1.11	0.087	0.6996	MYO1C
3740201	2.83	2.68	1.11	0.1	0.6996	ZNF542P
3842675	9.39	9.23	1.11	0.2012	0.7444	EBNA1BP2; MIR6733
2409220	7.6	7.45	1.11	0.101	0.6996	WDR73
3636956	8.23	8.08	1.11	0.0512	0.6927	ANKRD27
3858659	5.22	5.06	1.11	0.1227	0.707	LINC00955
2716246	6.45	6.29	1.11	0.126	0.707	RBM14
3336402	5.9	5.74	1.11	0.5854	0.9019	COMP
3855218	6.75	6.59	1.11	0.2374	0.7638	AJAP1
2317686	6.4	6.24	1.11	0.483	0.8688	PLD4
3554496	5.5	5.34	1.11	0.1049	0.7011	ARMCX2
4015884	4.74	4.58	1.11	0.1158	0.7037	CYP4V2; KLKB1
2755053	9.81	9.65	1.11	0.2835	0.7896	COLGALT1
3824471	5.4	5.24	1.11	0.1399	0.7139	JAKMIP1
2759158	7.23	7.07	1.11	0.8031	0.9594	MFSD2B; FKBP1B
2472955	8.79	8.63	1.11	0.0791	0.6996	NNMT
3349858	4.91	4.76	1.11	0.0671	0.6996	KRTAP15-1
3917563	4.61	4.45	1.11	0.149	0.7161	ADORA3; TMIGD3
2427981	8.33	8.18	1.11	0.0802	0.6996	SPECC1L; SPECC1L-ADORA2A
3940001	5.26	5.1	1.11	0.7894	0.9553	R3HDML
3886444	9.64	9.49	1.11	0.0795	0.6996	RBM18
3224259	8.17	8.02	1.11	0.0262	0.6337	GJC1
3759335	7.96	7.81	1.11	0.0722	0.6996	MYO19
3754227	9.32	9.17	1.11	0.0592	0.6996	SULF2
3908358	4.12	3.97	1.11	0.5882	0.9019	MMP16
3143643	4.52	4.36	1.11	0.4811	0.8679	HIST4H4
3445643	5.27	5.12	1.11	0.3368	0.8106	TRPV2
3712062	3.44	3.28	1.11	0.8308	0.9664	SERF1B; SERF1A
2814154	9.59	9.43	1.11	0.0797	0.6996	NME4
3642815	4.47	4.32	1.11	0.4595	0.8598	GPRASP2; ARMCX5-GPRASP2
3985305	6.82	6.67	1.11	0.1622	0.7272	BICD1
3410445	4.77	4.62	1.11	0.3095	0.8003	RNF125
3783723	9.26	9.11	1.11	0.2194	0.756	CAMSAP2
2374345	8.29	8.13	1.11	0.0356	0.6519	WDHD1
3565571	3.87	3.72	1.11	0.2875	0.7917	NDNF
2783886	8.71	8.56	1.11	0.0306	0.646	CMTM3
3664843	6.85	6.7	1.11	0.4309	0.8485	FAAP24
3829160	7.22	7.07	1.11	0.1683	0.7295	GAST
3721421	5.56	5.41	1.11	0.3218	0.8039	TNFRSF13C
3962145	5.36	5.21	1.11	0.6338	0.9142	CNTN1
3411721	3.98	3.83	1.11	0.1012	0.6996	C5orf46
2880463	9.02	8.86	1.11	0.0916	0.6996	RFWD3
3699044	5.23	5.07	1.11	0.1254	0.707	LINC01287; ERVFC1-1
3080437	5.76	5.6	1.11	0.7102	0.9332	CTHRC1
3110317	5.46	5.31	1.11	0.5321	0.8841	LOC284241
3814669	4.83	4.67	1.11	0.0455	0.6832	DAAM2
2906333	7.73	7.57	1.11	0.038	0.6573	NEU3
3340410	5.94	5.79	1.11	0.0441	0.6729	SLC26A1
2756831	4.69	4.54	1.11	0.0448	0.6794	CHRNA1
2587937	3.08	2.92	1.11	0.0694	0.6996	OR11H4
3527390	5.35	5.19	1.11	0.1595	0.7253	XCR1
2672075	7.97	7.82	1.11	0.2239	0.7595	PCID2
3526425	4.01	3.85	1.11	0.0797	0.6996	PCDH9
3516639	4.51	4.36	1.11	0.7994	0.9585	RFTN2
2593796	7.35	7.2	1.11	0.7252	0.9373	SNX24
2826343	6.43	6.28	1.11	0.1285	0.707	ZDHHC23
2636695	5.56	5.41	1.11	0.0794	0.6996	WNK4
3722084	8.4	8.25	1.11	0.4343	0.8499	NFKB1
2737717	6.56	6.4	1.11	0.1065	0.702	CLDN19
2408994	1.83	1.68	1.11	0.5098	0.8789	NPM1
2840616	9.61	9.46	1.11	0.1836	0.7356	FTSJ1
3976609	9.68	9.53	1.11	0.1153	0.7037	SAE1
3837132	7.27	7.12	1.11	0.1618	0.7265	B9D1
3748767	4.79	4.63	1.11	0.0559	0.6996	C4orf50
2759100	3.85	3.7	1.11	0.8547	0.9712	CCDC190
2441329	4.98	4.83	1.11	0.2942	0.7957	ZNF239
3286343	7.75	7.6	1.11	0.251	0.7747	LRRC37BP1; SH3GL1P2
3716579	7.08	6.93	1.11	0.6071	0.9071	GPR20
3156640	7.49	7.34	1.11	0.0596	0.6996	POLR2I
3860277	4.11	3.96	1.11	0.1464	0.7161	COL11A1
2425756	5.08	4.93	1.11	0.0934	0.6996	CCDC136
3023103	3.71	3.55	1.11	0.1799	0.7347	LYVE1
3362826	3.5	3.34	1.11	0.0617	0.6996	CD160
2432714	5.36	5.21	1.11	0.223	0.7587	SLC4A1; SHC1P2
3759006	7.04	6.89	1.11	0.0828	0.6996	GPT2
3658980	7.48	7.33	1.11	0.8371	0.9671	SPOCK1
2876897	6.38	6.23	1.11	0.528	0.8834	NYX
3974904	4.08	3.93	1.11	0.6237	0.9126	HIST1H1T
2946259	2.49	2.33	1.11	0.1598	0.7253	OR51G1
3360313	5.23	5.07	1.11	0.0935	0.6996	RTP3
2620894	5.01	4.85	1.11	0.2447	0.77	LOC401010
2576526	5.24	5.09	1.11	0.6817	0.9257	CMTM5
3529113	2.98	2.83	1.11	0.0667	0.6996	APBB1IP
3239760	5.67	5.52	1.11	0.3007	0.7975	DHRS2
3529237	4.15	4	1.11	0.096	0.6996	RAB39B
4027749	8.43	8.28	1.11	0.0643	0.6996	C9orf142
3195083	5.89	5.74	1.11	0.528	0.8834	FAM47B
3973396	2.98	2.82	1.11	0.179	0.7347	DOK5
3889833	6.03	5.88	1.11	0.1153	0.7037	SLC47A1; SNORA59B; SNORA59A
3713951	7.16	7.01	1.11	0.4024	0.8363	KIAA0101
3629103	5.73	5.58	1.11	0.8034	0.9594	WNT9B
3724318	5.07	4.92	1.11	0.2358	0.7638	VIL1
2527814	4.75	4.6	1.11	0.0776	0.6996	PPP2R2B
2880051	4.52	4.37	1.11	0.5156	0.88	OR56A3
3318553	7.32	7.17	1.11	0.1221	0.707	CHTF18
3643431	6.19	6.03	1.11	0.1665	0.729	OR2W3; TRIM58; OR2AJ1
2390180	6.5	6.35	1.11	0.4236	0.8448	UTS2R
3738820	6.96	6.81	1.11	0.3921	0.8341	CTXN1
3848644	5.33	5.18	1.11	0.0777	0.6996	SYN2
2610972	8.66	8.51	1.11	0.3987	0.8343	SLC5A3
3919033	4.08	3.93	1.11	0.2473	0.7712	FCRL3
2439001	5.75	5.6	1.11	0.1873	0.7356	NXNL2
3178480	8.76	8.61	1.11	0.0539	0.6996	SMG1
3683050	7.43	7.27	1.11	0.2281	0.7615	LCP1
3512874	3.49	3.34	1.11	0.0351	0.6519	TRIM49D2; TRIM64B; TRIM49D1; TRIM49; TRIM53AP; TRIM51EP
3386038	6.64	6.49	1.11	0.0382	0.659	HIST1H2BO
2900116	5.4	5.25	1.11	0.2376	0.7638	SLC25A18
3936224	9.12	8.97	1.11	0.0518	0.6966	PRELID3B
3911814	5.61	5.46	1.11	0.0901	0.6996	RIBC2
3948590	5.78	5.62	1.11	0.0852	0.6996	UNC93A
2936731	8.76	8.61	1.11	0.1903	0.7378	NEK6
3188697	6.49	6.34	1.11	0.0988	0.6996	CCDC57
3774701	9.67	9.52	1.11	0.7168	0.9346	IFI6
2403261	3.91	3.76	1.11	0.7783	0.9533	OR9G4; OR9G2P
3373520	4.14	3.99	1.11	0.0772	0.6996	DAW1
2530733	3.49	3.34	1.11	0.5117	0.8796	MLIP
2910779	3.6	3.45	1.11	0.1204	0.707	GHR
2807949	4.38	4.23	1.11	0.3573	0.8183	ZNF385B
2590017	9.17	9.02	1.11	0.2512	0.7747	TBCA
2863637	2.79	2.64	1.11	0.1005	0.6996	TFEC
3069082	9.24	9.09	1.11	0.0322	0.6513	NARS2
3383322	3.88	3.73	1.11	0.1679	0.7295	ANO4
3428333	7.93	7.78	1.11	0.1618	0.7265	OAS3; OAS2
3432467	6.71	6.56	1.11	0.0623	0.6996	SALL4
3909777	6.19	6.04	1.11	0.4078	0.8394	STRADB
2522789	8.93	8.78	1.11	0.1032	0.7001	CCDC86
3332548	2.27	2.12	1.11	0.8815	0.9792	PIH1D3
3986397	4.22	4.07	1.11	0.0484	0.6912	TYRP1
3162486	5.47	5.32	1.11	0.0997	0.6996	MAPK4
3788097	4.92	4.77	1.11	0.4173	0.8422	SERPINA4; SERPINA5
3549708	7.31	7.16	1.11	0.0921	0.6996	TMEM249; FBXL6
3158478	2.99	2.84	1.11	0.2288	0.7616	RGN
3975935	4.92	4.77	1.11	0.6738	0.9243	LINC00311
3672221	10.88	10.73	1.11	0.1887	0.7356	LAMC2
2371139	7.38	7.23	1.11	0.4045	0.838	SCAI; GOLGA1
3225224	3.33	3.18	1.11	0.3961	0.8341	IFNA2
3201319	2.79	2.64	1.11	0.573	0.8986	ANKRD7
3020843	5.24	5.09	1.11	0.0953	0.6996	ZNF215
3318989	5.44	5.29	1.11	0.2392	0.765	FGF5
2733360	4.26	4.12	1.11	0.2987	0.797	MMP19
3457275	3.14	3	1.11	0.5196	0.8812	OR51Q1
3318342	5.43	5.28	1.11	0.8556	0.9713	FGF23
3441168	8.23	8.08	1.11	0.174	0.7338	RFC2
3056414	8.71	8.56	1.11	0.0733	0.6996	ESYT1
3417371	2.68	2.54	1.11	0.2294	0.7616	NXPE4
3392091	2.78	2.63	1.11	0.1143	0.7037	LRRC31
2704795	7.19	7.04	1.11	0.1213	0.707	ARHGEF39
3204692	3.56	3.41	1.11	0.0373	0.6538	GJB7
2963679	5.55	5.4	1.11	0.1243	0.707	GRB14
2584712	3.14	3	1.11	0.1129	0.7037	AKAP14
3989006	9.15	9	1.11	0.0519	0.6966	CDCA4
3581386	5.36	5.22	1.11	0.1226	0.707	CAMTA1; CAMTA1-IT1
2318455	6.18	6.03	1.11	0.6616	0.9217	CYP1A1
3633081	5.8	5.65	1.11	0.1817	0.7356	C16orf45
3649714	4.3	4.15	1.11	0.2337	0.7632	OR10AD1
3453078	6.8	6.65	1.11	0.9446	0.9913	HOXB-AS3; HOXB-AS1
3725256	5.19	5.04	1.11	0.2195	0.7563	CCKAR
2764478	3.16	3.02	1.11	0.4823	0.8687	OXGR1; LINC00359
3521816	7.65	7.5	1.11	0.6169	0.9114	C21orf59
3929291	2.87	2.72	1.11	0.1432	0.7161	PRSS48
2747454	5.3	5.15	1.11	0.272	0.7839	SHD
3817420	10.07	9.92	1.11	0.1147	0.7037	MANBAL
3884158	7.38	7.23	1.11	0.2785	0.7859	DDX31
3228191	5.07	4.92	1.11	0.1889	0.7356	NME9
2697372	5.99	5.84	1.11	0.1694	0.7304	POC1A
2675936	4.99	4.85	1.11	0.1812	0.7356	BEST4
2409820	3.88	3.73	1.11	0.09	0.6996	NTM-AS1
3398754	5.72	5.57	1.11	0.2378	0.7638	RASGEF1C
2890517	2.59	2.44	1.11	0.3123	0.8004	KERA
3465227	6.15	6	1.11	0.0462	0.6865	HEYL
2407985	10.15	10.01	1.11	0.0672	0.6996	SRSF1
3764103	5.53	5.39	1.11	0.0552	0.6996	SLFNL1
2408477	4.99	4.84	1.11	0.3376	0.8106	GPR4; OPA3
3865503	5.49	5.34	1.11	0.3333	0.8106	AQP8
3653677	5.48	5.33	1.11	0.7983	0.9579	HIST1H2BN
2900074	6.52	6.37	1.11	0.7242	0.9369	ELMOD3
2491523	7.6	7.45	1.11	0.0289	0.6378	DCAF4
3543355	6.25	6.11	1.11	0.7244	0.9369	GIPC3
3817072	5.16	5.01	1.11	0.1822	0.7356	RPRM
2581726	6.48	6.34	1.11	0.5018	0.8751	MAMDC4
3194832	6.05	5.91	1.11	0.6877	0.9266	NFYB
3468925	5.74	5.59	1.11	0.1154	0.7037	TMIE
2620985	9.01	8.86	1.11	0.0709	0.6996	MAPKAPK5
3432138	7.54	7.39	1.11	0.713	0.9336	PPAT
2770242	5.14	4.99	1.11	0.691	0.9274	AGVR6190
3609098	7.23	7.08	1.11	0.4076	0.8394	HLCS
3931112	9.35	9.2	1.11	0.058	0.6996	NUP93
3662265	7.42	7.28	1.11	0.0819	0.6996	JMJD4
2459296	5.03	4.88	1.11	0.8621	0.9731	OR4D5
3353859	5.53	5.39	1.11	0.0592	0.6996	SLC6A19
2799030	9.32	9.17	1.11	0.0863	0.6996	CELF1
3372253	2.5	2.36	1.11	0.7593	0.9469	OR6K2; OR6K1P
2439460	4.28	4.13	1.11	0.1632	0.7274	LOC401191
2812591	2.66	2.51	1.11	0.1012	0.6996	ICOS
2523874	5.46	5.31	1.11	0.1983	0.7429	CALML6
2316218	4.23	4.08	1.11	0.5535	0.8931	GZMB
3558375	4.44	4.29	1.11	0.6728	0.9242	LY86-AS1
2940258	5.11	4.96	1.11	0.1101	0.7034	PVRIG; STAG3
3015395	5.03	4.88	1.11	0.043	0.6717	RHEBL1; KMT2D
3453712	8.43	8.29	1.11	0.0418	0.6654	GINS1
3880827	3.12	2.97	1.11	0.1419	0.7161	OR1L4
3188231	8.07	7.93	1.11	0.1286	0.707	MRPL11
3378281	3.61	3.46	1.11	0.0972	0.6996	LILRA5; LILRA4
3870758	6.28	6.13	1.11	0.1326	0.7103	LINC00839
3243581	5.28	5.14	1.11	0.0631	0.6996	CSMD2
2405576	4.32	4.18	1.11	0.7003	0.9306	RPH3A
3432394	4.18	4.03	1.11	0.5166	0.88	SLCO5A1
3139580	6.19	6.04	1.11	0.3569	0.8183	TRIM46
2360728	7.38	7.23	1.11	0.0645	0.6996	SNAPC5
3630156	8.05	7.9	1.11	0.4898	0.8707	OLR1
3444043	6.75	6.6	1.11	0.3977	0.8341	SAPCD2
3230760	7.25	7.1	1.11	0.1351	0.7107	TRIM52-AS1
2845078	5.2	5.05	1.11	0.1417	0.7161	DNM1P34
3633324	10.73	10.58	1.11	0.1906	0.7378	SHMT2
3418007	7.94	7.79	1.11	0.1132	0.7037	SMPD4
2575897	5.73	5.59	1.11	0.1863	0.7356	KIRREL3
3397003	5.14	5	1.11	0.2208	0.7569	RBMXL3
3987928	6.79	6.64	1.11	0.2934	0.7957	NLRP2
3841901	7.3	7.15	1.11	0.6046	0.9061	C2orf82
2532626	4.19	4.05	1.11	0.495	0.8727	CNGA2
3995105	5.96	5.82	1.11	0.2273	0.7615	ZIC1
2646818	5.04	4.9	1.11	0.2156	0.7541	REN
2451900	6.58	6.44	1.11	0.2252	0.7602	PAX8
2571608	5.44	5.3	1.11	0.2116	0.7519	MIR17HG; MIR17; MIR18A; MIR19A; MIR19B1; MIR20A; MIR92A1
3496366	5.79	5.64	1.11	0.8214	0.9637	ANKRD33
3415068	8.46	8.31	1.11	0.1294	0.7074	SESN2
2327391	6.74	6.59	1.11	0.069	0.6996	DLEU1; RPL18P10
3489708	5.19	5.05	1.11	0.2707	0.7839	SCN2B
3393652	6.6	6.45	1.11	0.3121	0.8003	MTCL1
3777991	5.69	5.55	1.11	0.5525	0.8928	PLEKHA8
2995189	6.62	6.47	1.11	0.6446	0.9165	MRPL52
3528842	4.99	4.84	1.11	0.5196	0.8812	DCAF4L2
3143575	6.45	6.3	1.11	0.5601	0.8972	LTBP1
2476510	5.89	5.74	1.11	0.1498	0.7167	SLC27A5
3872945	5.88	5.73	1.11	0.1319	0.7094	DYRK4
3401828	4.37	4.22	1.11	0.082	0.6996	CKMT2
2818035	4.29	4.15	1.11	0.1326	0.7103	GNG3
3333595	4.44	4.3	1.11	0.2281	0.7615	OR6B3
2606634	4.31	4.17	1.11	0.0806	0.6996	ANKRD44; ANKRD44-IT1
2593464	5.77	5.63	1.11	0.9331	0.9894	TNFRSF9
2395146	4.42	4.27	1.11	0.0774	0.6996	TSLP
2823797	4.89	4.75	1.11	0.5506	0.8917	JAM3
3357237	2.7	2.55	1.11	0.1026	0.7001	ACADL
2597347	5.74	5.59	1.1	0.1648	0.7274	FKBP9P1
3051753	5.04	4.9	1.1	0.1017	0.6996	FAM46C
2353988	7.77	7.63	1.1	0.1367	0.7107	MED27
3227846	5.7	5.56	1.1	0.1317	0.7094	METTL2B
3022841	4.98	4.84	1.1	0.2555	0.7772	SLC10A2
3523978	6.75	6.6	1.1	0.2672	0.7833	MIR503HG; MIR503
4022690	5.84	5.7	1.1	0.3004	0.7975	EPO
3015778	8.42	8.28	1.1	0.1255	0.707	TIMM10
3373946	8.74	8.6	1.1	0.2077	0.7477	MTHFD1
3540007	9.93	9.79	1.1	0.0494	0.6927	SERPINE1
3016148	6.97	6.83	1.1	0.1366	0.7107	AFAP1L1
2834957	7.44	7.29	1.1	0.3099	0.8003	XDH
2547114	9.38	9.24	1.1	0.1548	0.7225	COTL1
3702547	8.92	8.77	1.1	0.242	0.7673	CYB561A3
3375307	9.45	9.31	1.1	0.1352	0.7107	POLR3K
3674840	10.19	10.04	1.1	0.1405	0.7151	TOP1
3885464	5.57	5.43	1.1	0.1929	0.7384	FAM212A
2622340	6.67	6.52	1.1	0.558	0.8952	NPHP3; NPHP3-ACAD11
2695701	4.39	4.24	1.1	0.3468	0.8147	DOCK11
3988435	8.29	8.15	1.1	0.376	0.8266	CTPS1
2332144	8.38	8.23	1.1	0.0726	0.6996	RAPGEF1
3227696	6.9	6.75	1.1	0.1837	0.7356	PTGES3L-AARSD1; PTGES3L; AARSD1
3758234	6.11	5.96	1.1	0.2886	0.7922	ORC1
2412799	2.97	2.83	1.1	0.0548	0.6996	NPVF
3042063	7.59	7.45	1.1	0.3707	0.8234	PIBF1
3493448	5.97	5.83	1.1	0.3913	0.8341	LBP
3884560	5.52	5.38	1.1	0.0618	0.6996	CPA1
3023964	5.72	5.58	1.1	0.3699	0.8231	VSX2
3544071	5.44	5.3	1.1	0.079	0.6996	KIF26B
2389247	9.01	8.87	1.1	0.1195	0.707	PNPO
3724969	5.52	5.38	1.1	0.111	0.7034	FGF17
3089090	8.46	8.32	1.1	0.0594	0.6996	BRD4; SLC26A6
3853193	7.06	6.92	1.1	0.2614	0.7803	NT5M
3712517	7.64	7.5	1.1	0.2346	0.7635	MCM5
3944147	6.97	6.83	1.1	0.1831	0.7356	U2AF1L4; IGFLR1
3859915	7.44	7.3	1.1	0.6379	0.9153	RBAK-RBAKDN; RBAKDN
2988499	10.26	10.12	1.1	0.8675	0.9745	LIMA1
3454331	8.39	8.25	1.1	0.0795	0.6996	CFAP97
2796790	3.75	3.61	1.1	0.1965	0.7408	NMBR
2977122	5.23	5.09	1.1	0.5017	0.875	MFNG
3960110	5.15	5.01	1.1	0.2341	0.7632	KCND3
2428119	9.21	9.07	1.1	0.0817	0.6996	MRPL17
3361116	4.05	3.91	1.1	0.1625	0.7272	HCLS1
2691668	7.16	7.02	1.1	0.1106	0.7034	FADS2; FEN1
3333226	7.72	7.57	1.1	0.3741	0.8252	MIS18BP1
3562746	7.11	6.97	1.1	0.1119	0.7037	PARVB
3947863	8.03	7.88	1.1	0.0662	0.6996	PHF5A
3961955	5.72	5.58	1.1	0.594	0.904	HNF1A
3434681	10.36	10.22	1.1	0.2253	0.7602	LAMB3; MIR4260
2453793	6.39	6.25	1.1	0.0874	0.6996	PEX11G
3848408	8.42	8.28	1.1	0.179	0.7347	PACS1
3335952	3.89	3.75	1.1	0.0713	0.6996	PDE4B
2340529	8.06	7.92	1.1	0.1181	0.7054	NOL6
3203582	4.58	4.44	1.1	0.5244	0.8824	WNT8A
2830598	3.19	3.05	1.1	0.2564	0.7782	C7orf76; SHFM1
3062302	5.11	4.97	1.1	0.1654	0.7276	AGT
2460296	5.85	5.71	1.1	0.0391	0.662	ACOXL
2500165	7.21	7.07	1.1	0.4737	0.8653	SNX10
2993727	10.09	9.95	1.1	0.1632	0.7274	PATL1
3374746	7.31	7.17	1.1	0.1605	0.7261	SFXN4
3309345	2.05	1.91	1.1	0.583	0.9016	HBZ; HBZP1
3642643	6.56	6.42	1.1	0.2984	0.7968	ADGRD2
3188780	3.41	3.26	1.1	0.2943	0.7957	MTMR8
4010681	6.81	6.67	1.1	0.1865	0.7356	SOBP
2920085	7.8	7.66	1.1	0.1021	0.6996	ACD
3695786	3.23	3.09	1.1	0.1465	0.7161	LRRIQ1
3424705	10.25	10.11	1.1	0.0923	0.6996	CDK4; MIR6759
3458783	8.33	8.19	1.1	0.1155	0.7037	SRGAP1
3419641	6	5.86	1.1	0.2565	0.7782	PTPRG
2626802	4.09	3.95	1.1	0.1178	0.7046	ACSS3
3424218	8.01	7.87	1.1	0.0521	0.6966	TOP3A
3748262	6.22	6.08	1.1	0.0848	0.6996	CTRC
2321797	4.59	4.45	1.1	0.3187	0.8027	LACRT
3456878	4.26	4.12	1.1	0.8933	0.9808	ACTL7A
3184204	6.66	6.52	1.1	0.2854	0.7905	C8G
3194969	10.11	9.97	1.1	0.2329	0.7631	PSAT1
3175971	6.06	5.92	1.1	0.1464	0.7161	PRELID3A
3779612	7.38	7.24	1.1	0.0742	0.6996	NAT9
3770390	4.17	4.03	1.1	0.0871	0.6996	FLJ40712
2536959	6.52	6.38	1.1	0.0663	0.6996	SDK1
2987843	4.33	4.19	1.1	0.5661	0.8973	PCDHB11
2832431	5.36	5.22	1.1	0.0822	0.6996	CNGA3
2495410	7.48	7.34	1.1	0.8714	0.9756	SMARCA1
4021149	6.37	6.23	1.1	0.0804	0.6996	HS3ST3A1
3746182	9.06	8.92	1.1	0.099	0.6996	FAM210A
3800070	4.29	4.15	1.1	0.3369	0.8106	ASCL3
3362118	7.75	7.61	1.1	0.2173	0.7549	CALHM2
3304767	3.47	3.33	1.1	0.2278	0.7615	HPR
3667890	6.65	6.51	1.1	0.2084	0.7493	MRC2
3730322	6.85	6.72	1.1	0.4575	0.8598	AIRE
3923608	8.33	8.19	1.1	0.1575	0.7249	ACY1; ABHD14A-ACY1
2623441	9.16	9.02	1.1	0.0669	0.6996	ILF3
3820663	8.31	8.17	1.1	0.1862	0.7356	RRP12
3302240	8.01	7.87	1.1	0.1661	0.7286	CCDC25
3129121	4.56	4.42	1.1	0.1718	0.7308	LOC285696
2850272	5.15	5.01	1.1	0.4322	0.8487	KLHL14
3803418	6.86	6.72	1.1	0.2585	0.7795	CRY1
3469865	4.63	4.49	1.1	0.169	0.7304	THAP3
2318416	1.72	1.58	1.1	0.8997	0.9824	DEFB121; DEFB119
3902426	8.79	8.66	1.1	0.0804	0.6996	NOP2
3442024	9.6	9.46	1.1	0.0645	0.6996	POLDIP2
3750625	9.47	9.33	1.1	0.1448	0.7161	SUPV3L1
3250204	8.54	8.4	1.1	0.1982	0.7427	ATXN2L
3654859	3.83	3.69	1.1	0.091	0.6996	MYEF2
3622934	8.25	8.11	1.1	0.247	0.7712	TRABD
3950629	4.66	4.52	1.1	0.109	0.7034	GTSF1
3456805	8.16	8.02	1.1	0.1516	0.7195	TCF7L1
2491386	3.52	3.38	1.1	0.1881	0.7356	TAS2R40
3028966	5.01	4.87	1.1	0.5796	0.9003	WSCD1
3707812	1.81	1.68	1.1	0.2491	0.7731	OR8B4
3395958	2.74	2.6	1.1	0.1975	0.7426	DDX43
2913564	2.65	2.51	1.1	0.0941	0.6996	MC2R
3800116	2.77	2.63	1.1	0.2873	0.7917	LOC439933
2723391	9.01	8.88	1.1	0.2593	0.7795	C1orf174
2393816	5.82	5.68	1.1	0.0913	0.6996	PROK1
2351465	3.32	3.18	1.1	0.2977	0.7963	LRCH2
4018755	4.14	4.01	1.1	0.0734	0.6996	NPY6R
2830450	5.79	5.65	1.1	0.6476	0.9171	BZRAP1
3764289	5.67	5.53	1.1	0.1696	0.7304	ZFPM2
3110789	6.54	6.4	1.1	0.1918	0.7384	PCED1B
3413067	8.04	7.91	1.1	0.0603	0.6996	TUBGCP3
3526151	9.01	8.87	1.1	0.1103	0.7034	FAM120A
3179872	7.4	7.26	1.1	0.1018	0.6996	RCL1
3160773	7.68	7.54	1.1	0.0868	0.6996	MGLL
2694001	8.54	8.4	1.1	0.1311	0.7094	HHLA3
2341645	6.3	6.17	1.1	0.3611	0.8192	CDK7
2813481	9.9	9.76	1.1	0.1869	0.7356	NIP7
3666686	2.77	2.63	1.1	0.2002	0.7434	GABRG1
2767932	6	5.87	1.1	0.4505	0.8574	ALOX12
3708160	6.54	6.41	1.1	0.3953	0.8341	TNFRSF13B
3747522	6.03	5.89	1.1	0.0439	0.6723	CDC25A
2673085	6.19	6.05	1.1	0.5976	0.905	RAX2
3846390	7.91	7.77	1.1	0.0701	0.6996	PPP1R35
3064006	6.95	6.81	1.1	0.1715	0.7304	GCC2-AS1
2569550	7.34	7.2	1.1	0.2701	0.7839	LRFN4
3336576	2.95	2.81	1.1	0.8818	0.9792	OR1C1
2465799	6.08	5.94	1.1	0.1339	0.7107	ADRA2B
2565082	9.51	9.38	1.1	0.3413	0.8115	CRIM1
2477073	8.31	8.17	1.1	0.3346	0.8106	FGD6
3466369	4.55	4.42	1.1	0.3142	0.8014	PROKR2
3896257	5.69	5.55	1.1	0.1361	0.7107	SCN4B
3393622	9.91	9.77	1.1	0.0699	0.6996	TOMM34
3907111	5.61	5.47	1.1	0.9625	0.995	FCGBP
3862188	8.55	8.41	1.1	0.2149	0.7533	ZNRD1
2901333	5.06	4.92	1.1	0.1449	0.7161	AFF3
2566848	3.71	3.57	1.1	0.379	0.8282	OR10H3
3823390	9.6	9.46	1.1	0.0681	0.6996	PYGL
3564210	7.8	7.67	1.1	0.135	0.7107	OXNAD1
2612625	8.57	8.43	1.1	0.1673	0.7295	PCNXL4
3538470	4.83	4.7	1.1	0.2419	0.7673	KIAA0125
3555088	7.33	7.19	1.1	0.0655	0.6996	ZNF343
3895022	3.78	3.65	1.1	0.5567	0.8949	LCE1E
2359433	5.75	5.62	1.1	0.2219	0.7576	ATAD5
3716893	6.47	6.33	1.1	0.0498	0.6927	PIK3CD
2319423	8.45	8.32	1.1	0.3224	0.8042	TGM2
3905145	7.92	7.79	1.1	0.4112	0.8405	LYRM4
2939892	5.96	5.83	1.1	0.9648	0.9951	DLK1
3552083	5.5	5.36	1.1	0.2624	0.7811	BARHL2
2422398	7.82	7.69	1.1	0.2216	0.7576	CEP95
3731228	4.99	4.86	1.1	0.2331	0.7631	KCNJ5
3355860	4.29	4.15	1.1	0.2698	0.7839	GJC3
3063577	4.91	4.77	1.1	0.0558	0.6996	RNF175
2790324	5.35	5.22	1.1	0.1068	0.702	EPHA10
2407314	6.09	5.95	1.1	0.3715	0.8237	CYYR1
3927392	10.68	10.55	1.1	0.202	0.7446	C1QBP
3742708	7.62	7.48	1.1	0.1945	0.7393	WDFY2
3490251	6.45	6.31	1.1	0.0784	0.6996	SGK494
3750842	6.74	6.6	1.1	0.6679	0.9231	WDYHV1
3114240	7.86	7.73	1.1	0.2058	0.7473	EXOSC8
3485863	9.29	9.15	1.1	0.1021	0.6996	ACOT9
4002741	9.39	9.25	1.1	0.7164	0.9344	TMEM14C
2894689	6.61	6.48	1.1	0.1208	0.707	CEP164
3350908	3.03	2.89	1.1	0.6469	0.9169	FAM150B
2537171	3.79	3.66	1.1	0.6108	0.9091	DEPDC4
3467788	5.04	4.9	1.1	0.3683	0.8225	TTTY11; RBMY3AP; RBMY1A3P; FAM197Y4
4034193	3.19	3.06	1.1	0.1308	0.7094	OR11A1; OR5V1
2947805	5.97	5.83	1.1	0.0578	0.6996	CCK
2670725	5.77	5.64	1.1	0.0548	0.6996	PAPPA2
2368590	9.15	9.02	1.1	0.1451	0.7161	PPIF
3253880	3.93	3.8	1.1	0.3435	0.8135	OR6X1
3395765	3.64	3.5	1.1	0.711	0.9333	LOC100132319
2710298	8.74	8.61	1.1	0.0988	0.6996	ANKRD11
3704717	5.46	5.32	1.1	0.5755	0.8991	KCNQ3
3154002	8.08	7.94	1.1	0.3293	0.8094	ESD
3513096	7.38	7.25	1.1	0.1562	0.7249	TTF2
2353773	8.83	8.7	1.1	0.1091	0.7034	PLXNA1
2640579	5.46	5.32	1.1	0.8286	0.9664	CACNG1
3732145	3.65	3.52	1.1	0.4083	0.8395	LECT2
2876721	5.65	5.52	1.1	0.1691	0.7304	CADM1
3392332	8.16	8.02	1.1	0.17	0.7304	POLRMT
3844656	5.38	5.24	1.1	0.1316	0.7094	FBXO24
3015655	4.42	4.28	1.1	0.0761	0.6996	SLC45A2
2852712	8.04	7.9	1.1	0.0536	0.6996	SCO1
3745504	4.7	4.57	1.1	0.0811	0.6996	LINC00588
3099390	5.8	5.67	1.1	0.6402	0.9153	ZNF107
3004628	6.7	6.57	1.1	0.2847	0.7904	HAAO
2550339	3.89	3.76	1.1	0.4701	0.8641	PPBPP2
2773407	10.07	9.93	1.1	0.0923	0.6996	FIBP
3377964	4.31	4.17	1.1	0.3437	0.8136	KRTAP11-1
3928620	5.75	5.61	1.1	0.1924	0.7384	FGFR4
2842911	8.51	8.37	1.1	0.5354	0.8853	FST
2809399	4.73	4.6	1.1	0.8303	0.9664	RPS4Y1; XGY2; XG
4028512	5.02	4.89	1.1	0.1506	0.7176	LRRC55; OR5AO1P
3331150	7.23	7.09	1.1	0.1106	0.7034	FKBP11
3453405	3.49	3.35	1.1	0.3035	0.7976	IGLV6-57; IGLL5
3938750	7.05	6.91	1.1	0.2719	0.7839	CEP70
2697490	5.51	5.38	1.1	0.0568	0.6996	INPP5D
2532699	5.54	5.4	1.1	0.0922	0.6996	HAND1
2882747	5.09	4.96	1.1	0.4768	0.8662	CYP4F22
3823210	4.93	4.8	1.1	0.582	0.9011	H2AFB2; H2AFB3
4027823	6.14	6.01	1.1	0.3083	0.7999	MROH5
3156655	5.47	5.34	1.1	0.0862	0.6996	RSPO1
2407224	4.63	4.5	1.1	0.3024	0.7976	SATB2-AS1
2521878	7.53	7.4	1.1	0.4398	0.8517	CCDC88A; BTF3P5
2553771	5.52	5.38	1.1	0.3494	0.8159	CSF2RB
3944564	8.41	8.28	1.1	0.129	0.7071	DDX10
3347831	6.93	6.8	1.1	0.2148	0.7533	HOXB9
3761451	7.66	7.52	1.1	0.0862	0.6996	CCDC113
3663181	5.14	5.01	1.1	0.1144	0.7037	KCNS2
3108782	3.32	3.19	1.1	0.6524	0.9187	PAPOLB
3036552	6.28	6.15	1.1	0.6871	0.9266	DNAJC17
3619650	7.05	6.92	1.1	0.9904	0.9988	DAB2; C9
2854445	6.89	6.76	1.1	0.0902	0.6996	SOX12
3873142	3.81	3.68	1.1	0.1368	0.7107	EPHA6
2632832	3.44	3.3	1.1	0.1673	0.7295	PLEK
2486811	2.72	2.59	1.1	0.272	0.7839	IL31
3475496	4.64	4.5	1.1	0.1734	0.7332	SPATA3
2531648	9.03	8.9	1.1	0.1364	0.7107	PTMS
3402736	6.52	6.39	1.1	0.2638	0.7815	POLE2
3563395	8.33	8.19	1.1	0.7704	0.9509	ANTXR1
2487082	6.96	6.83	1.1	0.1485	0.7161	SLC4A7
2666904	9.08	8.95	1.1	0.1589	0.7253	MGEA5
3304012	9.25	9.11	1.1	0.1739	0.7338	HEATR1
2462511	3.07	2.94	1.1	0.1603	0.7254	PCDHB6
2832355	5.7	5.57	1.1	0.1444	0.7161	ZAP70
2495187	10.22	10.09	1.1	0.0526	0.6966	PRMT5
3556924	7.47	7.33	1.1	0.9967	0.9996	UBL5
3820161	1.78	1.65	1.1	0.622	0.9126	HIST1H2BI
2899261	4.79	4.66	1.1	0.4694	0.864	CDK11A; SLC35E2; CDK11B
2391744	5.35	5.22	1.1	0.1388	0.7124	C1QC
2324873	5.92	5.79	1.1	0.4023	0.8363	ABCG4
3351975	7.88	7.75	1.1	0.0553	0.6996	RBM10
3975987	4.67	4.54	1.1	0.3502	0.8165	DBIL5P2
2556010	7.12	6.99	1.1	0.094	0.6996	KIAA1804
2385797	5.3	5.16	1.1	0.0917	0.6996	TGFBR3
2422722	7.3	7.16	1.1	0.1396	0.7139	NOP16
2888284	5.35	5.21	1.1	0.188	0.7356	HIST3H3
2459605	5.89	5.76	1.1	0.8129	0.9618	MEIS3
3866491	10.55	10.42	1.1	0.0525	0.6966	SLC25A39
3759077	6.55	6.42	1.1	0.0825	0.6996	TMEM97
3715489	6.31	6.18	1.1	0.2574	0.7792	NPR2
3168160	8.93	8.79	1.1	0.0417	0.6654	PLEC
3157901	9.28	9.15	1.1	0.0682	0.6996	UCHL3
3494102	10.87	10.74	1.1	0.1534	0.7213	FSCN1
2988726	5.14	5.01	1.1	0.0688	0.6996	FCRL6
2362723	5.82	5.68	1.1	0.444	0.8536	LHFPL3
3017354	6.38	6.25	1.1	0.4491	0.8567	FLRT2
3546924	7.46	7.33	1.1	0.1455	0.7161	JMJD7; PLA2G4B; JMJD7-PLA2G4B
3590709	7.29	7.16	1.1	0.7788	0.9533	JAZF1
3043264	4.86	4.73	1.1	0.274	0.7839	FLJ33360; LOC105374638
2847229	8.23	8.1	1.1	0.1996	0.7431	TRMT1
3852034	6.94	6.81	1.1	0.1408	0.7153	NUDC
2326799	2.49	2.36	1.1	0.2361	0.7638	RGS18
2372719	7.13	7	1.1	0.0733	0.6996	METTL22
3647368	5.78	5.65	1.1	0.0806	0.6996	RADIL
3036476	2.89	2.76	1.1	0.0659	0.6996	APOBEC4
2447486	6.94	6.81	1.1	0.0971	0.6996	NLE1
3753452	6.85	6.72	1.1	0.1823	0.7356	FDX1L; ZGLP1
3850189	6.29	6.16	1.1	0.2551	0.7769	ADIG
3884737	8.72	8.59	1.1	0.0891	0.6996	PPP1R13L
3865344	6.41	6.27	1.1	0.5712	0.8981	KCNH3
3414029	9.08	8.95	1.1	0.2352	0.7638	UBALD2
3735447	6.11	5.98	1.1	0.82	0.9637	KCNMB4
3421985	4.02	3.88	1.1	0.0784	0.6996	NELL2
3451814	9.01	8.88	1.1	0.0432	0.6717	RANGAP1
3961842	6.65	6.52	1.1	0.1498	0.7167	OASL
3474831	5.49	5.36	1.1	0.6575	0.9207	EDN3
3891447	10.08	9.95	1.1	0.0884	0.6996	IPO5
3497790	9.89	9.76	1.1	0.0625	0.6996	USP10
3671873	3.53	3.4	1.1	0.1442	0.7161	FAM177B
2381903	7.35	7.22	1.1	0.4386	0.8509	WDR3
2354082	9.56	9.43	1.1	0.0403	0.6642	PAWR
3463522	7.31	7.17	1.1	0.3355	0.8106	PLD6
3747638	10.7	10.57	1.1	0.0505	0.6927	UTP4
3666566	5.58	5.45	1.1	0.1977	0.7427	TMEM136
3352485	10.14	10.01	1.1	0.2549	0.7768	SLC43A3; PRG2
3373845	5.24	5.11	1.09	0.1556	0.7242	LOC100128644
2663504	5.02	4.89	1.09	0.5248	0.8825	KRT79
3455890	6.3	6.17	1.09	0.8668	0.9744	CFAP74
4053322	9.89	9.76	1.09	0.1213	0.707	DUSP7
2675925	4.35	4.22	1.09	0.2125	0.7526	LINC00943
3436987	4.87	4.74	1.09	0.1135	0.7037	SFTPB
2562435	6.25	6.12	1.09	0.8872	0.9797	ARHGDIG; PDIA2
3642747	11.13	11	1.09	0.2217	0.7576	MAP1LC3B
3672830	4.96	4.83	1.09	0.1676	0.7295	EFCAB12
2694753	5.25	5.12	1.09	0.3571	0.8183	MMD2
3036565	6.42	6.29	1.09	0.1475	0.7161	NGF
2429466	5.85	5.72	1.09	0.1964	0.7407	JMJD4; SNAP47
2383606	2.35	2.22	1.09	0.4798	0.8676	TAAR8
2926137	3.37	3.24	1.09	0.9463	0.9918	LINC00504
2761503	4.56	4.43	1.09	0.8644	0.9736	UBQLNL; OLFM5P
3360553	4.34	4.21	1.09	0.3481	0.8154	LOC100996325
2845417	3.37	3.24	1.09	0.2372	0.7638	CST9L
3901273	3.41	3.28	1.09	0.4933	0.8723	SLAMF7
2363202	5.62	5.49	1.09	0.1007	0.6996	KCNK7
3377737	7.17	7.04	1.09	0.0872	0.6996	PDSS1
3239891	10.99	10.86	1.09	0.3796	0.8283	ZFP36L1
3569754	9.47	9.34	1.09	0.1304	0.709	SLC7A1
3507710	4.69	4.56	1.09	0.3543	0.8183	NOXRED1
3573051	8.43	8.3	1.09	0.1554	0.7239	IL1RAP
2657831	9.11	8.98	1.09	0.5683	0.8977	MFSD3
3120682	4.48	4.35	1.09	0.2854	0.7905	TREM1
2953570	8.52	8.39	1.09	0.7228	0.9364	PFDN1
2878246	5.31	5.18	1.09	0.2165	0.7547	ZNF205-AS1
3677445	5.06	4.93	1.09	0.2368	0.7638	LRTM1
2677200	7.19	7.06	1.09	0.2096	0.7499	KRTAP10-7
3923850	9.18	9.05	1.09	0.1052	0.7011	SMARCD1
3414390	5.78	5.65	1.09	0.0887	0.6996	PTCH2
2409847	9.53	9.4	1.09	0.1257	0.707	PARVA
3320865	4.93	4.81	1.09	0.0713	0.6996	DNALI1
2330723	4.96	4.83	1.09	0.8116	0.9614	OR2J3
2900750	7.13	7	1.09	0.1862	0.7356	UBL4A
4027355	5.24	5.11	1.09	0.2093	0.7497	CHRM1
3376317	5.63	5.5	1.09	0.5697	0.8977	BIRC7
3893250	7.15	7.02	1.09	0.5627	0.8973	TNFRSF10A
3127775	9.8	9.67	1.09	0.0832	0.6996	SLC25A32; BAALC-AS1
3147726	5.83	5.7	1.09	0.2693	0.7839	REC8
3529725	4.17	4.04	1.09	0.3082	0.7999	KLRG1
3404030	6.94	6.81	1.09	0.5033	0.8755	RRP8
3360982	6.26	6.13	1.09	0.2455	0.7709	FGF18
2840789	4.58	4.45	1.09	0.3166	0.8024	TCF21
2926447	3.19	3.06	1.09	0.0895	0.6996	KRTAP5-4
3358917	4.14	4.02	1.09	0.6468	0.9169	APCS
2362651	6.14	6.01	1.09	0.3257	0.8067	SLC7A10
3858907	6.01	5.88	1.09	0.0614	0.6996	C1orf109
2407250	8.35	8.22	1.09	0.1616	0.7265	SIAH2
2700828	2.78	2.65	1.09	0.0759	0.6996	ZNF583
3842724	8.42	8.29	1.09	0.3789	0.8282	CDK2
3417146	3.69	3.56	1.09	0.7344	0.9403	C11orf44
3356417	10.13	10	1.09	0.0831	0.6996	FBL
3862167	3.38	3.25	1.09	0.5021	0.8751	RASGRP3
2476671	8.78	8.65	1.09	0.2171	0.7549	GADD45A
2341083	6.86	6.73	1.09	0.1281	0.707	DACT2
2985497	7.41	7.28	1.09	0.2389	0.7649	RNF43; SUPT4H1
3764399	8.02	7.89	1.09	0.1081	0.7034	MCM2
2640855	3.54	3.41	1.09	0.0783	0.6996	FABP1
2563536	3.15	3.02	1.09	0.5642	0.8973	GRIK1
3928211	5.19	5.06	1.09	0.4984	0.8736	LHFPL5
2904836	6.13	6	1.09	0.1405	0.7151	ALOXE3
3744094	7.06	6.93	1.09	0.0776	0.6996	LCAT; SLC12A4
3696035	5.61	5.48	1.09	0.1424	0.7161	MEOX2
3039485	6.13	6	1.09	0.1003	0.6996	TNFRSF1B
2320727	10.45	10.32	1.09	0.2848	0.7904	DDIT4
3251393	6.15	6.02	1.09	0.0853	0.6996	AEBP1; MIR4649
2999755	3.13	3	1.09	0.5692	0.8977	PCDHB1
2832291	10.52	10.39	1.09	0.1611	0.7265	ITGA3
3726154	7.68	7.56	1.09	0.1623	0.7272	ALKBH2
3470689	6.06	5.93	1.09	0.2638	0.7815	MEX3B
3635737	5.83	5.7	1.09	0.0483	0.6912	NTSR2
2540658	10.13	10.01	1.09	0.1766	0.7346	PORCN
3976639	9.74	9.61	1.09	0.0434	0.6717	RAB38
3385752	7.34	7.22	1.09	0.4249	0.8455	MFHAS1
3123541	6.96	6.83	1.09	0.1382	0.7116	GINS3
3663228	5.26	5.13	1.09	0.3964	0.8341	KLHL25
3637367	4.39	4.26	1.09	0.726	0.9374	STH
3723755	5.17	5.05	1.09	0.2321	0.7625	AGPAT4-IT1
2983138	2.84	2.71	1.09	0.26	0.7795	RPS2P45
3666525	6.89	6.76	1.09	0.1981	0.7427	TONSL
3158642	5.69	5.56	1.09	0.1056	0.702	LAT2
3008164	7.41	7.28	1.09	0.0277	0.6378	PFAS
3709540	8.73	8.61	1.09	0.1909	0.7384	BTBD2
3845620	7.43	7.3	1.09	0.2476	0.7713	LSM14B
3892409	4.72	4.59	1.09	0.1119	0.7037	FAM81A
3596109	5.99	5.86	1.09	0.1876	0.7356	SPNS3
3706950	5.34	5.22	1.09	0.1961	0.7407	PRKAG3
2599580	9.79	9.66	1.09	0.1271	0.707	PRRC2A; SNORA38
2902463	4.73	4.6	1.09	0.077	0.6996	OTP
2863613	5.76	5.63	1.09	0.4794	0.8675	CA12
3628498	7.4	7.27	1.09	0.1855	0.7356	PIF1
3629272	5.46	5.33	1.09	0.2572	0.7789	ASTL
2565099	7.09	6.96	1.09	0.2004	0.7434	ADARB1
3924041	8.17	8.05	1.09	0.0672	0.6996	RNF41
3457523	10.32	10.2	1.09	0.0524	0.6966	TNFRSF12A
3645555	11.43	11.3	1.09	0.0704	0.6996	ACTN1; HMGN1P3
3569814	5.67	5.54	1.09	0.1037	0.7001	PODN
2336650	4.85	4.73	1.09	0.3784	0.8282	NPPA
2396848	5.28	5.15	1.09	0.9134	0.9852	PKNOX2
3354535	2.34	2.22	1.09	0.6957	0.9292	GYPB
2787958	5.5	5.37	1.09	0.3782	0.8282	FAM78A
3227574	9.28	9.15	1.09	0.1248	0.707	MTSS1L
3697183	3.86	3.74	1.09	0.2907	0.7937	PRSS35
2915420	4.15	4.02	1.09	0.1779	0.7347	EBF2
[truncated: 15,619 more rows]
