# Supplementary material for: Cancer-Associated Fibroblasts Modulate Transcriptional Signatures Involved in Proliferation, Differentiation and Metastasis in Head and Neck Squamous Cell Carcinoma
Source: Cancers (Basel). 2021 Jul 4;13(13):3361. doi: 10.3390/cancers13133361 (PMC8269044; doi:10.3390/cancers13133361)
Supplement: Supplementary file 1 [file cancers-13-03361-s001.zip › SUPPLEMENTARY/Table S4.xlsx]

## Sheet: Sheet1
Tabel S4	Microarraydata showing CAF vs none CAF in 3D model
#%result_name=Analysis_32
#%array_type=HTA-2_0
#%annotation=HTA-2_0.r3.na36.hg19.a1.transcript.csv
#%comparison=CAF vs NCAF	CAF Avg (log2)	NCAF Avg (log2)	Fold Change	P-val	FDR P-val	Gene Symbol	Group
ID	9.36	5.19	17.96	8.71e-06	0.1961	COL1A2	Coding
TC07000559.hg.1	7.44	5.05	5.24	6.13e-06	0.1961	FBN1	Coding
TC15001335.hg.1	10.82	6.01	28	3.33e-05	0.4496	COL6A3	Coding
TC02002905.hg.1	7.34	4.85	5.64	4.15e-05	0.4673	COL3A1; MIR3606	Coding
TC02001105.hg.1	8.65	7.04	3.06	5.48e-05	0.4945	COL6A1	Coding
TC21000249.hg.1	6.56	5.09	2.77	7.32e-05	0.4945	ADAMTS2	Coding
TC05002130.hg.1	7.46	6.12	2.53	6.66e-05	0.4945	PMP22	Coding
TC17001157.hg.1	10.04	7.8	4.72	9.32e-05	0.5243	DKK3	Coding
TC11001425.hg.1	10.04	12.62	-5.97	9.17e-05	0.5243	CEL	Coding
TC09000767.hg.1	9.69	7.39	4.93	0.0001	0.53	DUSP6	Coding
TC12001796.hg.1	11.21	9.93	2.42	0.0001	0.53	IVNS1ABP	Coding
TC01003629.hg.1	6.84	7.98	-2.21	0.0002	0.53	BMP7	Coding
TC20000972.hg.1	9.35	10.64	-2.45	0.0001	0.53	LCN2	Coding
TC09000677.hg.1	7.47	9.09	-3.07	0.0001	0.53	MUC20	Coding
TC03003365.hg.1	9.76	4.96	27.84	0.0003	0.5436	POSTN	Coding
TC13000576.hg.1	7.94	4.44	11.36	0.0003	0.5436	FMOD	Coding
TC01003722.hg.1	9.09	5.63	10.99	0.0003	0.5436	PDGFRB	Coding
TC05001933.hg.1	8.58	5.68	7.5	0.0003	0.5436	FAP	Coding
TC02002480.hg.1	6.83	4.34	5.61	0.0003	0.5436	TNFAIP6	Coding
TC02000937.hg.1	13.28	11.63	3.15	0.0002	0.5436	ITGA5	Coding
TC12001571.hg.1	16.01	14.45	2.95	0.0002	0.5436	LAMC2	Coding
TC01001585.hg.1	6.72	5.29	2.7	0.0002	0.5436	FKBP10	Coding
TC17000517.hg.1	10.41	9.14	2.42	0.0002	0.5436	TREM1	Coding
TC06001717.hg.1	12.61	11.41	2.3	0.0002	0.5436	IGF1R	Coding
TC15000949.hg.1	6.23	5.15	2.11	0.0003	0.5436	COL5A1	Coding
TC09000787.hg.1	6.96	8.13	-2.25	0.0002	0.5436	EPB41L4A	Coding
TC05001676.hg.1	6.31	7.67	-2.57	0.0003	0.5436	SLC27A2	Coding
TC15000391.hg.1	7.77	9.62	-3.6	0.0002	0.5436	TTC9	Coding
TC14000426.hg.1	10.77	7.32	10.91	0.0005	0.603	COL1A1	Coding
TC17001682.hg.1	8.79	5.61	9.07	0.0004	0.603	HAS2	Coding
TC08001567.hg.1	9.31	6.18	8.77	0.0006	0.603	EDNRA	Coding
TC04000729.hg.1	7.42	5.04	5.19	0.0005	0.603	PRRX1	Coding
TC01001484.hg.1	9.03	7.15	3.69	0.0004	0.603	LTBP1	Coding
TC02000219.hg.1	10.68	8.87	3.5	0.0005	0.603	C1R	Coding
TC12001156.hg.1	7.31	5.54	3.41	0.0005	0.603	COL5A2	Coding
TC02002612.hg.1	9.7	8.05	3.14	0.0006	0.603	NT5E	Coding
TC06000779.hg.1	9.57	8.06	2.85	0.0005	0.603	SERPINA3	Coding
TC14002309.hg.1	7.58	6.17	2.66	0.0006	0.603	ZEB1	Coding
TC10000219.hg.1	7.97	6.71	2.39	0.0004	0.603	COL6A2	Coding
TC21000253.hg.1	8.73	7.54	2.28	0.0005	0.603	PMEPA1	Coding
TC20000980.hg.1	11.08	9.94	2.2	0.0004	0.603	SLC1A5	Coding
TC19001656.hg.1	14.42	13.4	2.02	0.0005	0.603	ACTN1	Coding
TC14001255.hg.1	7.63	8.68	-2.06	0.0006	0.603	ERV3-1; ZNF117	Coding
TC07001452.hg.1	6.69	7.79	-2.14	0.0005	0.603	LMO7	Coding
TC13000286.hg.1	6.92	8.67	-3.35	0.0006	0.603	KLK11	Coding
TC19001768.hg.1	7.49	9.39	-3.74	0.0006	0.603	CEACAM6	Coding
TC19000584.hg.1	6.53	8.47	-3.84	0.0004	0.603	TGM5	Coding
TC15001274.hg.1	7.11	10.27	-8.91	0.0006	0.603	CLCA4	Coding
TC01000823.hg.1	11.94	15.6	-12.64	0.0005	0.603	KRT10	Coding
TC17001472.hg.1	11.98	11.06	1.88	0.0006	0.603	PLOD1	Coding
TC01000151.hg.1	7.6	6.74	1.81	0.0006	0.603	GFPT2	Coding
TC05002146.hg.1	9.71	10.69	-1.97	0.0004	0.603	PLBD1	Coding
TC12001269.hg.1	7.62	8.51	-1.86	0.0006	0.603	BMF	Coding
TC15001230.hg.1	7.68	8.56	-1.84	0.0004	0.603	EPB41L1	Coding
TC20000264.hg.1	14.03	6.77	152.95	0.0007	0.6193	MMP1	Coding
TC11002234.hg.1	6.29	5.36	1.9	0.0007	0.6193	RCN3	Coding
TC19000738.hg.1	12.62	10.46	4.47	0.0007	0.625	CA12	Coding
TC15001541.hg.1	7.02	4.92	4.29	0.0007	0.6278	SULF1	Coding
TC08000456.hg.1	9.93	8.58	2.54	0.0007	0.6278	INHBA	Coding
TC07001318.hg.1	10.09	11.42	-2.51	0.0007	0.6278	TMPRSS4	Coding
TC11001059.hg.1	11.74	10.73	2.01	0.0008	0.6492	LDLR	Coding
TC19000191.hg.1	9.74	10.82	-2.12	0.0008	0.6492	HOXC13	Coding
TC12000445.hg.1	11.92	11.01	1.88	0.0008	0.6492	HEG1	Coding
TC03001720.hg.1	8.17	7.23	1.91	0.0008	0.6492	CXCL1	Coding
TC04000411.hg.1	6.53	7.41	-1.84	0.0008	0.6492	TP53INP2	Coding
TC20000244.hg.1	6.93	6.2	1.66	0.0008	0.6532	SNX10	Coding
TC07000161.hg.1	7.61	8.44	-1.78	0.0008	0.6553	PIK3C2B	Coding
TC01003733.hg.1	7.11	5.43	3.2	0.0009	0.6566	COL4A1	Coding
TC13000872.hg.1	5.26	4.48	1.72	0.0009	0.6784	KCNE4	Coding
TC02001351.hg.1	7.34	6.46	1.84	0.0009	0.6784	CLMP	Coding
TC11002393.hg.1	5.67	6.62	-1.93	0.0009	0.6784	CYP4F12	Coding
TC19000275.hg.1	11.32	7.15	17.97	0.0014	0.7134	TNC	Coding
TC09001517.hg.1	11.51	8.88	6.19	0.0012	0.7134	SPARC	Coding
TC05001955.hg.1	9.35	6.94	5.32	0.0013	0.7134	SRPX	Coding
TC0X000954.hg.1	8.08	6.11	3.93	0.0011	0.7134	LAMA4	Coding
TC06002025.hg.1	6.7	4.75	3.86	0.0014	0.7134	VSTM4	Coding
TC10001271.hg.1	10.04	8.21	3.55	0.0015	0.7134	SERPING1	Coding
TC11000467.hg.1	5.9	4.2	3.24	0.0015	0.7134	LINC01179	Coding
TC04000832.hg.1	9.11	7.64	2.77	0.001	0.7134	C1S	Coding
TC12003224.hg.1	7.83	6.47	2.56	0.0011	0.7134	ITGA1; PELO	Coding
TC05003439.hg.1	5.4	4.15	2.39	0.0017	0.7134	ADAMTS12	Coding
TC05001243.hg.1	5.23	4.12	2.16	0.0013	0.7134	NID2	Coding
TC14001138.hg.1	9.63	10.65	-2.02	0.0014	0.7134	RAB27B	Coding
TC18000189.hg.1	8.19	9.33	-2.21	0.0017	0.7134	CYP4F3	Coding
TC19000274.hg.1	7.82	9.12	-2.45	0.0013	0.7134	KLK13	Coding
TC19001770.hg.1	7.61	9.24	-3.09	0.0014	0.7134	C1orf210	Coding
TC01002581.hg.1	6.47	8.23	-3.38	0.0016	0.7134	KRT80	Coding
TC12001513.hg.1	9.29	11.2	-3.76	0.0013	0.7134	KLK7	Coding
TC19001765.hg.1	7.31	9.28	-3.92	0.0017	0.7134	ID3	Coding
TC01002347.hg.1	10.59	12.75	-4.48	0.0013	0.7134	UCA1	Coding
TC19000279.hg.1	5.82	4.89	1.91	0.0014	0.7134	DDR2	Coding
TC01001423.hg.1	8.33	9.21	-1.84	0.0013	0.7134	ARHGAP29	Coding
TC01002884.hg.1	7.52	8.16	-1.56	0.0017	0.7134	PLXNA2	Coding
TC01003778.hg.1	13.27	12.28	1.99	0.0012	0.7134	LAMB3; MIR4260	Coding
TC01003784.hg.1	6.77	6.13	1.56	0.0016	0.7134	ITPR1	Coding
TC03000013.hg.1	10.41	9.63	1.71	0.001	0.7134	YEATS2	Coding
TC03000986.hg.1	7.4	8.29	-1.85	0.0015	0.7134	LIPH	Coding
TC03002078.hg.1	5.11	4.37	1.67	0.0016	0.7134	PTTG2	Coding
TC04000215.hg.1	6.68	7.64	-1.95	0.0012	0.7134	FOXQ1	Coding
TC06000009.hg.1	8.52	7.56	1.94	0.0011	0.7134	CALD1	Coding
TC07000838.hg.1	7.08	7.93	-1.81	0.0016	0.7134	DAPK1	Coding
TC09000398.hg.1	5.12	4.38	1.67	0.0011	0.7134	COL15A1	Coding
TC09000499.hg.1	5.1	4.25	1.8	0.0011	0.7134	ANGPTL2	Coding
TC09001599.hg.1	6.27	5.29	1.97	0.0014	0.7134	KIAA1549L	Coding
TC11000317.hg.1	9.76	10.68	-1.89	0.0012	0.7134	ANKRD13A	Coding
TC12000854.hg.1	10.44	11.19	-1.69	0.0016	0.7134	FZD10	Coding
TC12001033.hg.1	7.92	7.26	1.57	0.0015	0.7134	ITPR2	Coding
TC12001328.hg.1	6.57	5.63	1.93	0.0016	0.7134	FMNL3	Coding
TC12001481.hg.1	4.91	4.28	1.55	0.0016	0.7134	LUM	Coding
TC12001803.hg.1	13.2	12.45	1.68	0.0014	0.7134	PYGL	Coding
TC14001124.hg.1	9.58	8.83	1.68	0.0011	0.7134	CHSY1	Coding
TC15002005.hg.1	12.25	13	-1.67	0.0012	0.7134	CLDN7	Coding
TC17001083.hg.1	9.17	9.88	-1.64	0.0017	0.7134	ZNF431	Coding
TC19000389.hg.1	8.66	9.61	-1.93	0.0012	0.7134	KLK8; KLK9	Coding
TC19001766.hg.1	7.31	7.99	-1.6	0.0013	0.7134	PARD6B	Coding
TC20000407.hg.1	8.17	7.09	2.11	0.0018	0.7234	DPYSL2	Coding
TC08000203.hg.1	7.61	8.23	-1.55	0.0018	0.725	SMAGP	Coding
TC12001506.hg.1	12.83	11.77	2.08	0.0018	0.7309	SOD2	Coding
TC06004141.hg.1	6.16	5.41	1.69	0.002	0.7427	PTPRG	Coding
TC03000384.hg.1	7.52	8.41	-1.86	0.002	0.7427	NIPAL1	Coding
TC04000275.hg.1	7.28	6.54	1.67	0.002	0.7427	UPP1	Coding
TC07000307.hg.1	5.08	5.91	-1.78	0.002	0.7427	GATSL2	Coding
TC07000464.hg.1	7.82	8.79	-1.96	0.002	0.7427	SPIN4	Coding
TC0X001090.hg.1	8.98	8.17	1.75	0.0019	0.7427	TMEM255A	Coding
TC0X001324.hg.1	8.17	9.04	-1.82	0.0019	0.7427	DUOX1	Coding
TC15000352.hg.1	7.69	8.4	-1.63	0.002	0.7427	GCNT3	Coding
TC15000456.hg.1	6.22	5.5	1.65	0.0019	0.7427	SEMA7A	Coding
TC15001643.hg.1	7.21	6.3	1.88	0.002	0.7433	RAB30	Coding
TC11002153.hg.1	8.15	4.8	10.18	0.0021	0.7491	DCN	Coding
TC12001804.hg.1	9.66	8.37	2.45	0.0024	0.7491	LAMB1	Coding
TC07001747.hg.1	12.34	13.6	-2.38	0.0023	0.7491	SLC9A3R1; MIR3615	Coding
TC17000834.hg.1	10.24	9.55	1.62	0.0021	0.7491	ECE1	Coding
TC01002322.hg.1	8.24	7.28	1.95	0.0023	0.7491	P3H1	Coding
TC01002574.hg.1	6.48	5.78	1.62	0.0022	0.7491	NREP	Coding
TC05001674.hg.1	10.5	11.18	-1.6	0.0023	0.7491	FRK	Coding
TC06002043.hg.1	5.03	4.38	1.58	0.0023	0.7491	ROS1	Coding
TC06004055.hg.1	8	8.83	-1.77	0.0021	0.7491	CROT	Coding
TC07000521.hg.1	12.69	13.36	-1.59	0.0023	0.7491	SAT1	Coding
TC0X000112.hg.1	5.05	4.28	1.71	0.0021	0.7491	PRKG1	Coding
TC10000347.hg.1	6.67	7.27	-1.51	0.0024	0.7491	CDC42BPG	Coding
TC11001914.hg.1	7.26	6.61	1.57	0.0024	0.7491	MCAM	Coding
TC11002366.hg.1	9.16	8.37	1.73	0.0023	0.7491	SYNE2	Coding
TC14000386.hg.1	10.09	9.37	1.65	0.0023	0.7491	SNTB2	Coding
TC16000565.hg.1	10.44	9.5	1.92	0.0025	0.7696	GPX8	Coding
TC05000232.hg.1	4.72	5.37	-1.57	0.0025	0.7696	LINC00640	Coding
TC14000296.hg.1	13.03	11.83	2.3	0.0026	0.77	OLR1	Coding
TC12001216.hg.1	4.63	5.7	-2.1	0.0025	0.77	SMAD6	Coding
TC15000616.hg.1	8.85	9.77	-1.89	0.0026	0.77	ATP6V0B	Coding
TC01000555.hg.1	8.72	8.12	1.51	0.0026	0.77	ZCCHC11	Coding
TC01002659.hg.1	6.43	6.99	-1.47	0.0026	0.77	SNORA74A	Coding
TC05000709.hg.1	9.24	8.38	1.82	0.0026	0.77	CSGALNACT2	Coding
TC10000269.hg.1	7.9	8.61	-1.63	0.0026	0.77	RIPK4	Coding
TC21000476.hg.1	9.99	8.36	3.1	0.0027	0.7757	PDPN	Coding
TC01000181.hg.1	14.16	13.18	1.96	0.0027	0.7786	OSMR	Coding
TC05000179.hg.1	5.94	5.05	1.85	0.0028	0.7786	CNTNAP1	Coding
TC17000533.hg.1	9.27	10.08	-1.76	0.0028	0.7786	SPTLC3	Coding
TC20000092.hg.1	8.32	9.31	-1.99	0.0028	0.7792	MYH14	Coding
TC19000755.hg.1	11.21	10.18	2.05	0.0029	0.7833	GALNT2	Coding
TC01001907.hg.1	7.24	6.39	1.79	0.0028	0.7833	COL7A1	Coding
TC03001382.hg.1	6.63	6.06	1.48	0.0029	0.7833	F2R	Coding
TC05000370.hg.1	8.1	5.29	7.03	0.003	0.7847	ITGB3	Coding
TC17002878.hg.1	10.29	9.26	2.04	0.003	0.7847	LOXL2	Coding
TC08002613.hg.1	4.89	5.96	-2.09	0.003	0.7847	FA2H	Coding
TC16001271.hg.1	4.43	5.58	-2.22	0.003	0.7847	DHRS9	Coding
TC02001000.hg.1	4.47	3.63	1.79	0.003	0.7847	DDR2	Coding
TC01001425.hg.1	8.41	7.51	1.86	0.003	0.7847	CEP170	Coding
TC01004038.hg.1	5.66	6.24	-1.49	0.003	0.7847	PLAC8	Coding
TC04001344.hg.1	8.7	8.03	1.59	0.003	0.7847	MARVELD1	Coding
TC10000702.hg.1	6.92	6.09	1.78	0.003	0.7847	SACS	Coding
TC13000483.hg.1	6.16	7.02	-1.81	0.003	0.7847	SMAD9	Coding
TC13000569.hg.1	5.4	4.4	1.99	0.0029	0.7847	SCG5	Coding
TC15000224.hg.1	11.76	9.3	5.51	0.0035	0.7855	EMP3	Coding
TC19000699.hg.1	11.56	9.85	3.27	0.0034	0.7855	MMP13	Coding
TC11002239.hg.1	11.67	10.02	3.13	0.0032	0.7855	PTHLH	Coding
TC12001341.hg.1	6.95	5.58	2.58	0.0035	0.7855	FARP1	Coding
TC13000344.hg.1	7.83	6.59	2.37	0.0035	0.7855	UBE2S	Coding
TC17001166.hg.1	6.88	5.87	2.02	0.0032	0.7855	CHST3	Coding
TC10000445.hg.1	8.45	10.24	-3.47	0.0035	0.7855	RAPGEFL1	Coding
TC17000492.hg.1	8.32	12.68	-20.64	0.0032	0.7855	IVL	Coding
TC01001244.hg.1	8.02	8.61	-1.5	0.0034	0.7855	TLR5	Coding
TC01003871.hg.1	7.61	6.67	1.92	0.0031	0.7855	LOC101927027	Coding
TC02001072.hg.1	6.35	7.17	-1.77	0.0035	0.7855	GRAMD1C	Coding
TC03000584.hg.1	5.76	6.35	-1.51	0.0034	0.7855	LOC90246	Coding
TC03000676.hg.1	10.56	9.76	1.73	0.0034	0.7855	SPOCK1	Coding
TC05001816.hg.1	13.42	14.22	-1.74	0.0036	0.7855	CLINT1	Coding
TC05001989.hg.1	10.37	10.99	-1.53	0.0031	0.7855	TRIM38	Coding
TC06000161.hg.1	8.94	8.12	1.77	0.0036	0.7855	INSIG1	Coding
TC07001039.hg.1	6.33	5.75	1.49	0.0035	0.7855	DFNA5	Coding
TC07001205.hg.1	7.01	7.57	-1.47	0.0033	0.7855	KIF13B	Coding
TC08001097.hg.1	7.15	7.75	-1.52	0.0034	0.7855	SAMD12	Coding
TC08001551.hg.1	10.1	10.83	-1.65	0.0035	0.7855	LINC01420	Coding
TC0X000341.hg.1	5.64	6.62	-1.97	0.0031	0.7855	ADIRF	Coding
TC10002938.hg.1	9.54	8.89	1.58	0.0033	0.7855	SLC15A4	Coding
TC12002122.hg.1	4.32	3.71	1.53	0.0034	0.7855	MIR410	Coding
TC14000762.hg.1	8.59	8.03	1.48	0.0036	0.7855	CDCA4	Coding
TC14001563.hg.1	9.27	9.85	-1.5	0.0033	0.7855	SECISBP2L	Coding
TC15001339.hg.1	7.27	7.97	-1.63	0.0035	0.7855	ERBB2; MIR4728	Coding
TC17000480.hg.1	8.84	9.47	-1.55	0.0035	0.7855	SAT2	Coding
TC17001093.hg.1	7.54	6.91	1.55	0.0034	0.7855	MIR644A	Coding
TC20000241.hg.1	6.54	5.42	2.17	0.0037	0.7905	COL4A2	Coding
TC13000392.hg.1	6.94	6.24	1.62	0.0037	0.7942	GDPD2	Coding
TC0X000378.hg.1	7.08	8.81	-3.32	0.0038	0.799	EYA2	Coding
TC20000368.hg.1	7.91	7.18	1.65	0.0038	0.799	LIX1L	Coding
TC01001092.hg.1	7.82	8.78	-1.95	0.0038	0.799	ELF3	Coding
TC01001670.hg.1	9.07	6.99	4.25	0.004	0.7991	VIM	Coding
TC10000126.hg.1	10.36	8.31	4.12	0.0041	0.7991	FSTL1; MIR198	Coding
TC03001691.hg.1	7.32	5.94	2.6	0.0039	0.7991	AEBP1; MIR4649	Coding
TC07000273.hg.1	8.17	6.94	2.34	0.0038	0.7991	C12orf75	Coding
TC12000818.hg.1	7.67	8.73	-2.09	0.0041	0.7991	FAM214A	Coding
TC15001458.hg.1	8.48	9.8	-2.49	0.004	0.7991	STRA6	Coding
TC15001641.hg.1	6.64	8.01	-2.58	0.0039	0.7991	SLC6A14	Coding
TC0X000571.hg.1	7.57	7.03	1.45	0.0041	0.7991	KIF3C	Coding
TC02001664.hg.1	6.13	5.46	1.59	0.0038	0.7991	CEP170	Coding
TC04000603.hg.1	6	5.27	1.66	0.004	0.7991	LOC105375026	Coding
TC06000463.hg.1	5.07	4.37	1.62	0.004	0.7991	MIR1277	Coding
TC0X000573.hg.1	9.25	9.89	-1.55	0.0039	0.7991	USP6NL	Coding
TC10001037.hg.1	16.53	15.9	1.55	0.004	0.7991	HIF1A	Coding
TC14002197.hg.1	10.44	11.08	-1.55	0.004	0.7991	ATP8B1	Coding
TC18000538.hg.1	12.75	12.14	1.52	0.0038	0.7991	JAG1	Coding
TC20000621.hg.1	12.83	13.67	-1.79	0.0041	0.8019	MALL	Coding
TC02002194.hg.1	6.88	7.47	-1.5	0.0041	0.8021	FAM63A	Coding
TC01003216.hg.1	4.8	5.4	-1.52	0.0042	0.803	ADAM1A	Coding
TC12000873.hg.1	7.44	4.71	6.67	0.0048	0.8077	GREM1	Coding
TC15000226.hg.1	7.02	4.84	4.55	0.009	0.8077	HTRA3	Coding
TC04000087.hg.1	8.79	6.62	4.52	0.0057	0.8077	THBS2	Coding
TC06002330.hg.1	14.03	12.05	3.95	0.0062	0.8077	SERPINE1	Coding
TC07000643.hg.1	8.31	6.36	3.87	0.008	0.8077	SLC2A3	Coding
TC12001170.hg.1	7.13	5.19	3.84	0.0055	0.8077	CTSK	Coding
TC01003211.hg.1	5.94	4.12	3.52	0.0085	0.8077	ADAMTS4	Coding
TC01003421.hg.1	11.32	9.56	3.41	0.0079	0.8077	LAMA3	Coding
TC18000103.hg.1	12.2	10.47	3.33	0.0059	0.8077	ITGB6	Coding
TC02002469.hg.1	12.05	10.45	3.03	0.0078	0.8077	FLNA	Coding
TC0X001530.hg.1	8.41	6.89	2.88	0.0058	0.8077	ALDH1L2	Coding
TC12001910.hg.1	8.18	6.71	2.77	0.0083	0.8077	SOCS3	Coding
TC17001917.hg.1	6.03	4.62	2.67	0.007	0.8077	VCAN	Coding
TC05000412.hg.1	7.12	5.8	2.49	0.0074	0.8077	LTBP2	Coding
TC14001308.hg.1	7.72	6.43	2.44	0.0055	0.8077	DAB2	Coding
TC05003425.hg.1	11.29	10.02	2.41	0.0084	0.8077	MKI67	Coding
TC10001756.hg.1	10.51	9.25	2.38	0.0055	0.8077	MT1F	Coding
TC16000473.hg.1	5.74	4.55	2.28	0.0048	0.8077	FBLN5	Coding
TC14001443.hg.1	6.77	5.6	2.25	0.0051	0.8077	SERPINE2	Coding
TC02002823.hg.1	8.52	7.38	2.21	0.0069	0.8077	SOWAHC	Coding
TC02000671.hg.1	6.83	5.69	2.2	0.0075	0.8077	CDH11	Coding
TC16001165.hg.1	8.56	7.43	2.19	0.0073	0.8077	LAMP3	Coding
TC03002054.hg.1	7.64	6.56	2.11	0.0075	0.8077	MMP7	Coding
TC11002228.hg.1	7.86	6.81	2.08	0.0046	0.8077	DRAM1	Coding
TC12000793.hg.1	12.69	11.64	2.08	0.0089	0.8077	IFITM1	Coding
TC11000011.hg.1	8.45	7.4	2.07	0.0047	0.8077	TICRR	Coding
TC15000850.hg.1	8.89	9.89	-2.01	0.0051	0.8077	TP53INP1	Coding
TC08001440.hg.1	6.98	8.07	-2.13	0.0043	0.8077	RNF39	Coding
TC06001493.hg.1	8.96	10.06	-2.13	0.0074	0.8077	UNC5B	Coding
TC10000438.hg.1	4.97	6.07	-2.14	0.0056	0.8077	PDE3A	Coding
TC12000227.hg.1	9.31	10.41	-2.14	0.0077	0.8077	SERINC5	Coding
TC05001527.hg.1	4.81	5.92	-2.15	0.0064	0.8077	TMPRSS11A	Coding
TC04001253.hg.1	4.97	6.12	-2.21	0.006	0.8077	SERPINB12	Coding
TC18000227.hg.1	9	10.16	-2.24	0.0089	0.8077	IRX3	Coding
TC16001124.hg.1	7.33	8.51	-2.25	0.0083	0.8077	GATSL2	Coding
TC07000463.hg.1	8.24	9.43	-2.28	0.0076	0.8077	ERBB3	Coding
TC12003243.hg.1	10.26	11.46	-2.29	0.0085	0.8077	NCCRP1	Coding
TC19000538.hg.1	7.15	8.42	-2.42	0.0077	0.8077	B4GALNT2	Coding
TC17000638.hg.1	6.5	7.81	-2.48	0.009	0.8077	C10orf99	Coding
TC10000592.hg.1	6.73	8.05	-2.5	0.0073	0.8077	TMPRSS13	Coding
TC11002339.hg.1	7.24	8.61	-2.59	0.0076	0.8077	FAM84A	Coding
TC02000087.hg.1	11.01	12.4	-2.6	0.0066	0.8077	KLF3	Coding
TC04000221.hg.1	9.26	10.73	-2.78	0.0068	0.8077	OCLN	Coding
TC05000304.hg.1	11.89	13.45	-2.94	0.0069	0.8077	IGFBP3	Coding
TC07001355.hg.1	10.3	11.9	-3.02	0.0081	0.8077	DAAM1	Coding
TC14000356.hg.1	10.42	12.03	-3.05	0.0066	0.8077	MXD1	Coding
TC02004970.hg.1	10.27	11.99	-3.3	0.0047	0.8077	SERPINB13	Coding
TC18000228.hg.1	8.14	9.94	-3.49	0.0071	0.8077	SLC29A3	Coding
TC10000440.hg.1	9.39	11.31	-3.78	0.0075	0.8077	S100A12	Coding
TC01003260.hg.1	10	12.11	-4.33	0.0071	0.8077	SPRR2G	Coding
TC01006379.hg.1	10.39	12.55	-4.45	0.0065	0.8077	OCLN	Coding
TC05001458.hg.1	7.17	9.67	-5.67	0.0043	0.8077	SEMA5A	Coding
TC05001151.hg.1	6.92	9.66	-6.66	0.0079	0.8077	SCEL	Coding
TC13000295.hg.1	9.17	12.13	-7.82	0.0072	0.8077	PGLYRP3	Coding
TC01003258.hg.1	4.76	5.32	-1.47	0.0086	0.8077	EPHB2	Coding
TC01000291.hg.1	5.14	5.76	-1.53	0.0049	0.8077	ACTG1P20; RNU6-48P	Coding
TC01000360.hg.1	7.52	8.17	-1.58	0.0061	0.8077	CPT2	Coding
TC01000651.hg.1	4.48	3.81	1.59	0.0089	0.8077	SGIP1	Coding
TC01000734.hg.1	5.89	6.38	-1.4	0.0076	0.8077	KCNC4	Coding
TC01006402.hg.1	9.79	10.33	-1.45	0.009	0.8077	CTTNBP2NL	Coding
TC01000987.hg.1	11.67	10.95	1.64	0.0063	0.8077	PTGFRN	Coding
TC01001024.hg.1	7.25	6.55	1.62	0.0055	0.8077	PHGDH	Coding
TC01001043.hg.1	8.16	8.82	-1.57	0.0069	0.8077	TUFT1	Coding
TC01001212.hg.1	11.2	12.16	-1.95	0.0054	0.8077	RAB25	Coding
TC01001311.hg.1	5.31	5.82	-1.43	0.0083	0.8077	PBX1	Coding
TC01001435.hg.1	9.93	10.49	-1.48	0.0064	0.8077	MR1	Coding
TC01001568.hg.1	7.31	7.95	-1.56	0.0088	0.8077	PLA2G4A	Coding
TC01001607.hg.1	7.28	6.72	1.48	0.0077	0.8077	DYRK3	Coding
TC01001725.hg.1	9.39	8.73	1.57	0.0068	0.8077	SMYD2	Coding
TC01001790.hg.1	4.74	5.27	-1.44	0.0091	0.8077	HIST3H2BB; HIST2H2BE	Coding
TC01001893.hg.1	11.29	10.34	1.93	0.0048	0.8077	MFAP2	Coding
TC01002284.hg.1	10.55	10.03	1.44	0.0073	0.8077	UBR4	Coding
TC01002293.hg.1	10.07	10.91	-1.8	0.0089	0.8077	TMEM54	Coding
TC01002477.hg.1	9.2	8.55	1.58	0.0091	0.8077	DOCK7	Coding
TC01002727.hg.1	9.99	10.9	-1.88	0.0075	0.8077	S100A7	Coding
TC01003263.hg.1	9.1	9.7	-1.51	0.009	0.8077	ETV3	Coding
TC01003359.hg.1	6.66	7.2	-1.45	0.0061	0.8077	RNASEL	Coding
TC01003607.hg.1	12.82	12.2	1.53	0.0049	0.8077	SPTBN1	Coding
TC02000315.hg.1	9.98	9.29	1.61	0.005	0.8077	MTHFD2	Coding
TC02000454.hg.1	7.91	8.35	-1.35	0.0091	0.8077	ACVR2A	Coding
TC02000923.hg.1	10	9.15	1.79	0.0067	0.8077	ZAK	Coding
TC02001034.hg.1	10.34	9.84	1.41	0.0086	0.8077	CYP1B1	Coding
TC02001750.hg.1	7.78	7.16	1.54	0.0085	0.8077	FHL2	Coding
TC02002167.hg.1	6.08	6.57	-1.4	0.006	0.8077	TTC30A	Coding
TC02002569.hg.1	5.43	4.69	1.67	0.0073	0.8077	HECW2	Coding
TC02002638.hg.1	4.73	4.29	1.36	0.0061	0.8077	RFTN2	Coding
TC02002649.hg.1	6.03	6.8	-1.71	0.0079	0.8077	IKZF2	Coding
TC02002740.hg.1	9.04	9.82	-1.72	0.0058	0.8077	CSTA	Coding
TC03000630.hg.1	7.99	7.16	1.78	0.0058	0.8077	PDIA5	Coding
TC03003363.hg.1	6.97	6.11	1.82	0.0075	0.8077	PSAT1P4	Coding
TC03000888.hg.1	8.37	8.98	-1.53	0.0064	0.8077	FAM43A	Coding
TC03001077.hg.1	6.96	7.62	-1.58	0.0091	0.8077	THRB	Coding
TC03001241.hg.1	7.12	7.59	-1.39	0.009	0.8077	ALS2CL	Coding
TC03001359.hg.1	6.77	6.19	1.5	0.0092	0.8077	PFKFB4	Coding
TC03003380.hg.1	6.78	6.11	1.59	0.0076	0.8077	ZBED2	Coding
TC03001644.hg.1	12.62	13.32	-1.62	0.0052	0.8077	TM4SF1	Coding
TC03001888.hg.1	7.52	7.02	1.42	0.0055	0.8077	TERC	Coding
TC03001982.hg.1	7.25	8.23	-1.97	0.0088	0.8077	PARM1	Coding
TC04000416.hg.1	8.49	7.95	1.45	0.007	0.8077	CCDC109B	Coding
TC04000564.hg.1	13.2	13.78	-1.49	0.0061	0.8077	SNORA24	Coding
TC04000600.hg.1	8.14	7.26	1.84	0.0058	0.8077	CEP170P1	Coding
TC04000604.hg.1	9.01	9.42	-1.33	0.0082	0.8077	USP53	Coding
TC04000611.hg.1	7.85	8.31	-1.37	0.0073	0.8077	RBM47	Coding
TC04001137.hg.1	7.61	6.9	1.63	0.007	0.8077	VEGFC	Coding
TC04001765.hg.1	8.33	9.02	-1.62	0.0044	0.8077	CARD6	Coding
TC05000186.hg.1	10.24	9.52	1.65	0.005	0.8077	LPCAT1	Coding
TC05001110.hg.1	12.11	12.56	-1.37	0.0057	0.8077	PRKAA1	Coding
TC05001298.hg.1	4.22	4.83	-1.53	0.0083	0.8077	ANKRD34B	Coding
TC05001536.hg.1	5.73	5.25	1.39	0.009	0.8077	SEMA6A	Coding
TC05001700.hg.1	7.07	7.65	-1.5	0.0053	0.8077	CCDC69	Coding
TC05001949.hg.1	11.43	10.9	1.45	0.0085	0.8077	ITPR3	Coding
TC06000427.hg.1	4.78	5.3	-1.43	0.0073	0.8077	LOC100506885	Coding
TC06001312.hg.1	7.69	8.11	-1.34	0.0093	0.8077	RGL2	Coding
TC06001583.hg.1	8.74	8.21	1.45	0.009	0.8077	TRERF1	Coding
TC06001732.hg.1	7.05	6.61	1.36	0.0073	0.8077	POPDC3	Coding
TC06001977.hg.1	7.99	7.33	1.58	0.0081	0.8077	EPB41L2	Coding
TC06002106.hg.1	6.6	7.29	-1.61	0.0057	0.8077	CD36	Coding
TC07000509.hg.1	6.13	5.61	1.43	0.0057	0.8077	CDK14	Coding
TC07003336.hg.1	6.82	7.23	-1.33	0.0091	0.8077	TMEM184A	Coding
TC07001087.hg.1	7.1	7.94	-1.78	0.007	0.8077	MACC1	Coding
TC07001182.hg.1	8.58	8.02	1.47	0.0061	0.8077	TNS3	Coding
TC07001363.hg.1	11.95	12.68	-1.66	0.0043	0.8077	SAMD9	Coding
TC07001605.hg.1	9.65	8.85	1.74	0.0069	0.8077	ASNS	Coding
TC07001630.hg.1	7.11	7.64	-1.45	0.0088	0.8077	GATS	Coding
TC07001663.hg.1	14.53	15.22	-1.61	0.0078	0.8077	UPK3BL; POLR2J2	Coding
TC07003375.hg.1	6.71	7.24	-1.44	0.006	0.8077	EPHA1	Coding
TC07001971.hg.1	6.19	6.81	-1.53	0.0078	0.8077	LOC105379715	Coding
TC08000001.hg.1	5.41	4.8	1.52	0.0081	0.8077	ADGRA2	Coding
TC08000279.hg.1	5.54	4.87	1.59	0.0045	0.8077	MSC-AS1	Coding
TC08000471.hg.1	5.65	5.14	1.43	0.0081	0.8077	SDC2	Coding
TC08000590.hg.1	10.74	9.78	1.94	0.0085	0.8077	MYC	Coding
TC08000749.hg.1	4.02	3.56	1.38	0.009	0.8077	MIR1205	Coding
TC08000752.hg.1	11.39	12.16	-1.71	0.0064	0.8077	GSR	Coding
TC08001110.hg.1	5.72	6.23	-1.43	0.0074	0.8077	RAB11FIP1	Coding
TC08001138.hg.1	7.17	6.21	1.95	0.0088	0.8077	SFRP1	Coding
TC08001166.hg.1	10.73	11.35	-1.53	0.0062	0.8077	NCOA2	Coding
TC08001310.hg.1	9.16	8.32	1.79	0.0075	0.8077	HRSP12	Coding
TC08001461.hg.1	8.76	9.25	-1.4	0.0076	0.8077	PLPP6	Coding
TC09000030.hg.1	8.37	7.92	1.37	0.007	0.8077	UHRF2	Coding
TC09000047.hg.1	6.37	6.99	-1.53	0.0051	0.8077	SYK	Coding
TC09000428.hg.1	9.82	9.34	1.4	0.0053	0.8077	TGFBR1	Coding
TC09000500.hg.1	6.47	5.91	1.47	0.0068	0.8077	AKAP2; PALM2; PALM2-AKAP2	Coding
TC09000550.hg.1	8.58	9.23	-1.58	0.0091	0.8077	DAB2IP	Coding
TC09000611.hg.1	6.35	7.1	-1.69	0.0063	0.8077	BAG1	Coding
TC09001009.hg.1	8.84	8.09	1.68	0.0045	0.8077	TMEM2	Coding
TC09001204.hg.1	8.33	9.12	-1.73	0.0047	0.8077	ABHD17B	Coding
TC09001205.hg.1	7.22	8.02	-1.75	0.0045	0.8077	RASEF	Coding
TC09001276.hg.1	5.33	4.54	1.74	0.0058	0.8077	ECM2	Coding
TC09001337.hg.1	5.9	6.34	-1.36	0.0072	0.8077	ZBTB26	Coding
TC09001567.hg.1	11.17	11.82	-1.57	0.0056	0.8077	MBTPS2	Coding
TC0X000098.hg.1	7.48	6.54	1.91	0.0048	0.8077	TIMP1	Coding
TC0X000238.hg.1	7.54	8.11	-1.48	0.0055	0.8077	MID2	Coding
TC0X000528.hg.1	6.52	7.09	-1.48	0.0077	0.8077	PLCXD1	Coding
TC0Y000001.hg.1	9.92	10.52	-1.51	0.0084	0.8077	ARL5B	Coding
TC10000140.hg.1	7.34	7.96	-1.53	0.0053	0.8077	MAP3K8	Coding
TC10000211.hg.1	11.14	11.67	-1.44	0.0067	0.8077	EIF4EBP2	Coding
TC10000428.hg.1	13.77	13.28	1.41	0.0066	0.8077	DDIT4	Coding
TC10000449.hg.1	8.33	7.6	1.66	0.0067	0.8077	FUT11	Coding
TC10000469.hg.1	4.09	3.58	1.42	0.0052	0.8077	KCNMA1-AS1	Coding
TC10000493.hg.1	7.53	8.01	-1.4	0.0092	0.8077	FAM21EP	Coding
TC10001286.hg.1	7.56	8.02	-1.38	0.0067	0.8077	USP54	Coding
TC10001411.hg.1	6.79	6.19	1.52	0.0063	0.8077	AFAP1L2	Coding
TC10001675.hg.1	6.4	5.74	1.58	0.0065	0.8077	PRR5L	Coding
TC11000345.hg.1	5.41	4.89	1.43	0.0045	0.8077	CREB3L1	Coding
TC11000394.hg.1	8.65	8.15	1.42	0.0046	0.8077	DDB2	Coding
TC11000404.hg.1	8.71	9.27	-1.48	0.0057	0.8077	STX3	Coding
TC11000499.hg.1	6.87	7.37	-1.42	0.0047	0.8077	ESRRA	Coding
TC11000596.hg.1	7.35	7.79	-1.36	0.0062	0.8077	TM7SF2	Coding
TC11003460.hg.1	8.55	7.67	1.85	0.0045	0.8077	SERPINH1	Coding
TC11000809.hg.1	7.53	6.92	1.52	0.0075	0.8077	PRSS23	Coding
TC11000876.hg.1	8.19	8.86	-1.59	0.0067	0.8077	C11orf54	Coding
TC11000911.hg.1	11.17	10.62	1.46	0.0057	0.8077	PANX1	Coding
TC11000916.hg.1	5.34	6.08	-1.68	0.0049	0.8077	POU2F3	Coding
TC11001100.hg.1	7.11	7.7	-1.51	0.0053	0.8077	SLC37A2	Coding
TC11001151.hg.1	8.39	7.97	1.34	0.0079	0.8077	FADS1; MIR1908	Coding
TC11003438.hg.1	8.59	7.99	1.51	0.0047	0.8077	FADS3	Coding
TC11003437.hg.1	8.57	9.1	-1.44	0.007	0.8077	POLD4	Coding
TC11003439.hg.1	12.67	12.19	1.39	0.008	0.8077	DHCR7	Coding
TC11002038.hg.1	6.57	5.83	1.67	0.0089	0.8077	PGM2L1	Coding
TC11002081.hg.1	4.05	3.49	1.47	0.0064	0.8077	MIR1261	Coding
TC11002187.hg.1	7.55	6.93	1.53	0.0093	0.8077	ETS1	Coding
TC11002439.hg.1	10.03	9.49	1.45	0.0089	0.8077	ESYT1	Coding
TC12000504.hg.1	10.23	9.72	1.42	0.0068	0.8077	SHMT2	Coding
TC12000525.hg.1	10.75	11.25	-1.42	0.0056	0.8077	MDM2	Coding
TC12000606.hg.1	8.62	9.11	-1.4	0.0087	0.8077	ASB8	Coding
TC12001445.hg.1	7.59	8.14	-1.47	0.0085	0.8077	CPM	Coding
TC12001705.hg.1	7.89	6.97	1.88	0.0085	0.8077	E2F7	Coding
TC12001756.hg.1	4.82	4.33	1.4	0.0082	0.8077	GLT8D2	Coding
TC12001904.hg.1	6.18	5.38	1.73	0.0054	0.8077	NUAK1	Coding
TC12001916.hg.1	9.48	10.01	-1.45	0.0087	0.8077	LNX2	Coding
TC13000511.hg.1	9.72	8.86	1.81	0.006	0.8077	SNAPC1	Coding
TC14002198.hg.1	6.32	7.1	-1.72	0.0053	0.8077	LINC01269	Coding
TC14000427.hg.1	5.08	4.2	1.84	0.0078	0.8077	SNORD114-12	Coding
TC14000689.hg.1	4.02	4.68	-1.58	0.0046	0.8077	MIR544A	Coding
TC14000746.hg.1	4.13	3.57	1.48	0.0092	0.8077	MIR487A	Coding
TC14000748.hg.1	3.75	4.21	-1.38	0.0087	0.8077	MIR382	Coding
TC14000749.hg.1	7.53	8.11	-1.49	0.0061	0.8077	RPS6KA5	Coding
TC14001434.hg.1	9.4	9.97	-1.48	0.0082	0.8077	PPP1R13B	Coding
TC14001544.hg.1	5.3	5.84	-1.46	0.0046	0.8077	PCSK6	Coding
TC15002009.hg.1	7.3	7.77	-1.39	0.008	0.8077	RAB26	Coding
TC16000062.hg.1	6.66	6.17	1.4	0.0056	0.8077	MT1M	Coding
TC16002074.hg.1	10.96	10.5	1.38	0.006	0.8077	MT1JP	Coding
TC16000469.hg.1	7.92	7.44	1.39	0.0067	0.8077	MT1H	Coding
TC16000474.hg.1	16.31	15.65	1.58	0.0068	0.8077	CDH3	Coding
TC16000558.hg.1	5.05	4.62	1.34	0.0084	0.8077	MT1G	Coding
TC16001135.hg.1	9.52	9.98	-1.37	0.0057	0.8077	NBR1	Coding
TC17000548.hg.1	12.72	12.13	1.5	0.0092	0.8077	ITGA3	Coding
TC17000654.hg.1	6.34	7.06	-1.65	0.0057	0.8077	YPEL2	Coding
TC17000722.hg.1	4.93	5.68	-1.69	0.0042	0.8077	GGT6	Coding
TC17001024.hg.1	6.78	6.19	1.51	0.0082	0.8077	CORO6	Coding
TC17001321.hg.1	8.53	9.44	-1.88	0.0044	0.8077	KRT13	Coding
TC17001508.hg.1	15.16	14.21	1.93	0.0077	0.8077	KRT17	Coding
TC17002908.hg.1	9.35	9.94	-1.51	0.0049	0.8077	SLC39A11	Coding
TC17001842.hg.1	8.82	8.4	1.34	0.0092	0.8077	PTPRM	Coding
TC18000035.hg.1	4.03	3.5	1.44	0.005	0.8077	MIR4317	Coding
TC18000306.hg.1	9.8	10.47	-1.6	0.0093	0.8077	CIRBP	Coding
TC19000034.hg.1	7.54	6.73	1.75	0.0084	0.8077	IL27RA	Coding
TC19000250.hg.1	10.54	11.25	-1.64	0.0055	0.8077	FXYD3	Coding
TC19000458.hg.1	5.45	5.96	-1.42	0.0055	0.8077	PRRG2	Coding
TC19000740.hg.1	6.95	7.86	-1.88	0.0048	0.8077	FUT3	Coding
TC19001085.hg.1	15.31	15.94	-1.55	0.0073	0.8077	SNORD41	Coding
TC19001207.hg.1	5.92	6.64	-1.65	0.0086	0.8077	CYP4F2	Coding
TC19001261.hg.1	5.97	6.64	-1.59	0.0084	0.8077	ZNF98	Coding
TC19001359.hg.1	8.38	7.56	1.77	0.005	0.8077	CDC25B	Coding
TC20000040.hg.1	6.61	7.24	-1.54	0.0045	0.8077	SNORD17	Coding
TC20000660.hg.1	9.15	9.7	-1.46	0.0054	0.8077	RALGAPA2	Coding
TC20000685.hg.1	6.38	5.86	1.44	0.0055	0.8077	2021-09-03	Coding
TC22000350.hg.1	6.74	7.69	-1.93	0.0061	0.8077	RNF39	Coding
TC6_apd_hap1000066.hg.1	6.61	7.53	-1.88	0.0054	0.8077	RNF39	Coding
TC6_cox_hap2000130.hg.1	7.66	8.08	-1.34	0.0077	0.8077	RGL2	Coding
TC6_cox_hap2000207.hg.1	6.74	7.69	-1.93	0.0061	0.8077	RNF39	Coding
TC6_dbb_hap3000119.hg.1	7.66	8.08	-1.34	0.0077	0.8077	RGL2	Coding
TC6_dbb_hap3000193.hg.1	6.85	7.84	-1.99	0.0072	0.8077	RNF39	Coding
TC6_mann_hap4000108.hg.1	6.74	7.69	-1.93	0.0061	0.8077	RNF39	Coding
TC6_mcf_hap5000110.hg.1	7.66	8.08	-1.34	0.0077	0.8077	RGL2	Coding
TC6_mcf_hap5000182.hg.1	5.55	6.53	-1.97	0.0071	0.8077	RNF39	Coding
TC6_qbl_hap6000120.hg.1	7.66	8.08	-1.35	0.0074	0.8077	RGL2	Coding
TC6_qbl_hap6000195.hg.1	6.74	7.69	-1.93	0.0061	0.8077	RNF39	Coding
TC6_ssto_hap7000111.hg.1	6.59	5.81	1.72	0.0093	0.8097	STC2	Coding
TC05002075.hg.1	8.92	7.43	2.81	0.0095	0.8115	CDH13	Coding
TC16000647.hg.1	7.06	6.25	1.75	0.0094	0.8115	WNK1	Coding
TC12000012.hg.1	5.93	4.08	3.61	0.0096	0.8127	CDR1	Coding
TC0X001435.hg.1	7.57	6.36	2.32	0.0097	0.8127	ADAM12	Coding
TC10001744.hg.1	7.02	5.87	2.22	0.0097	0.8127	ANXA6	Coding
TC05001947.hg.1	6.34	6.73	-1.31	0.0098	0.8127	SEMA4D	Coding
TC09001313.hg.1	6.69	7.11	-1.33	0.0097	0.8127	LINC00863	Coding
TC10000616.hg.1	6.74	6.25	1.4	0.0095	0.8127	SLC36A4	Coding
TC11002191.hg.1	6.23	5.61	1.54	0.0096	0.8127	SLC2A14	Coding
TC12001168.hg.1	5.24	5.92	-1.61	0.0097	0.8127	SCNN1G	Coding
TC16000253.hg.1	7.24	6.45	1.73	0.0096	0.8127	SLC7A5P1	Coding
TC16002106.hg.1	11.01	11.6	-1.5	0.0097	0.8127	GIPC1	Coding
TC19001238.hg.1	11.03	8.12	7.51	0.0098	0.814	THBS1	Coding
TC15000270.hg.1	6.48	6.95	-1.39	0.0098	0.814	FAM84B	Coding
TC08001623.hg.1	8.06	8.47	-1.33	0.0098	0.814	UBFD1	Coding
TC16000256.hg.1	12.43	12.86	-1.35	0.0099	0.8177	EHF	Coding
TC11000329.hg.1	11.45	11.87	-1.33	0.0099	0.8179	EEA1	Coding
TC12001811.hg.1	7.94	8.75	-1.75	0.01	0.8201	CSTB	Coding
TC21000509.hg.1	11.81	11.16	1.57	0.01	0.8219	TGFB1	Coding
TC19001553.hg.1	8.61	9.57	-1.95	0.0101	0.8219	RASSF5	Coding
TC01001724.hg.1	10.65	11.18	-1.44	0.0101	0.8219	MARVELD2	Coding
TC05000303.hg.1	4.3	4.98	-1.6	0.0101	0.8219	CYP26A1	Coding
TC10000663.hg.1	4.71	5.15	-1.36	0.0101	0.8219	PIPSL	Coding
TC10001539.hg.1	5.72	7.11	-2.61	0.0101	0.8229	BBOX1	Coding
TC11000278.hg.1	5.46	7.75	-4.92	0.0102	0.8238	ATP10B	Coding
TC05002011.hg.1	8.86	9.72	-1.81	0.0102	0.8238	ADGRF4	Coding
TC06004090.hg.1	4.55	3.7	1.8	0.0102	0.8238	CMKLR1	Coding
TC12001933.hg.1	6.09	6.69	-1.51	0.0102	0.8238	PGPEP1	Coding
TC19000355.hg.1	6.95	5.77	2.27	0.0103	0.8243	F2RL2	Coding
TC05001502.hg.1	8.32	7.28	2.05	0.0105	0.8243	KIRREL	Coding
TC01001335.hg.1	7.11	8.2	-2.13	0.0105	0.8243	SASH1	Coding
TC06001074.hg.1	12.5	11.63	1.84	0.0104	0.8243	CYP1B1	Coding
TC02001749.hg.1	10.04	10.64	-1.52	0.0105	0.8243	TGFBR2	Coding
TC03000149.hg.1	13.47	13.05	1.34	0.0105	0.8243	CD47	Coding
TC03001629.hg.1	8.09	7.61	1.4	0.0102	0.8243	ANTXR2	Coding
TC04001328.hg.1	8.36	7.96	1.32	0.0105	0.8243	ARSK	Coding
TC05000458.hg.1	6.89	7.55	-1.58	0.0103	0.8243	SMPDL3A	Coding
TC06000950.hg.1	7.3	6.4	1.86	0.0103	0.8243	MOB3B	Coding
TC09000988.hg.1	9.59	10.48	-1.85	0.0103	0.8243	FAM102A	Coding
TC09001618.hg.1	7.11	7.54	-1.35	0.0103	0.8243	ZNF552	Coding
TC19001903.hg.1	5.8	5.18	1.54	0.0102	0.8243	NKILA	Coding
TC20000451.hg.1	12.56	11.48	2.11	0.011	0.8273	IFITM2	Coding
TC11000010.hg.1	9.32	12.01	-6.44	0.0108	0.8273	ABCA12	Coding
TC02002746.hg.1	4.64	5.12	-1.4	0.0109	0.8273	MIR200B	Coding
TC01000027.hg.1	8.9	9.57	-1.6	0.011	0.8273	SMAP2	Coding
TC01000510.hg.1	4.2	3.75	1.36	0.011	0.8273	PLPPR4	Coding
TC01000891.hg.1	10.21	9.73	1.39	0.0111	0.8273	EHBP1	Coding
TC02000360.hg.1	6.44	6.84	-1.32	0.0112	0.8273	MGAT4A	Coding
TC02002127.hg.1	6.47	5.98	1.41	0.0112	0.8273	TENM3	Coding
TC04000881.hg.1	8.9	9.32	-1.34	0.0109	0.8273	CXXC5	Coding
TC05000715.hg.1	11.88	12.53	-1.57	0.0107	0.8273	GM2A	Coding
TC05000839.hg.1	9.82	10.34	-1.43	0.0107	0.8273	LMBRD2	Coding
TC05001268.hg.1	5.21	4.8	1.33	0.0107	0.8273	CSF1R	Coding
TC05001932.hg.1	9.01	9.99	-1.97	0.0107	0.8273	MYLIP; MIR4639	Coding
TC06000108.hg.1	4.23	3.84	1.31	0.011	0.8273	LOC100129148	Coding
TC07001913.hg.1	6.64	6.06	1.5	0.0111	0.8273	DIXDC1	Coding
TC11001002.hg.1	6.16	5.6	1.47	0.0106	0.8273	PHLDB1	Coding
TC11001068.hg.1	16.28	15.42	1.81	0.0109	0.8273	IFITM3	Coding
TC11001230.hg.1	4.52	3.94	1.5	0.0106	0.8273	P4HA3	Coding
TC11002079.hg.1	3.54	3.95	-1.32	0.0107	0.8273	MYO16-AS1	Coding
TC13000870.hg.1	6.8	6.35	1.37	0.0106	0.8273	SPRED1	Coding
TC15000259.hg.1	6	6.76	-1.7	0.0108	0.8273	EPN3	Coding
TC17002843.hg.1	7.45	8.31	-1.82	0.011	0.8273	KIAA1468	Coding
TC18000220.hg.1	5.94	5.45	1.4	0.0109	0.8273	TSHZ3	Coding
TC19001383.hg.1	13.85	13.04	1.75	0.0106	0.8273	ETS2	Coding
TC21000169.hg.1	5.74	6.18	-1.36	0.0113	0.8285	SUSD4	Coding
TC01003872.hg.1	7.15	7.72	-1.48	0.0113	0.8285	CLK4	Coding
TC05002125.hg.1	9.1	8.68	1.34	0.0113	0.8285	TLN1	Coding
TC09001059.hg.1	10.59	11.02	-1.34	0.0113	0.8285	SLC9A7	Coding
TC0X000992.hg.1	8.92	9.65	-1.66	0.0112	0.8285	CALCOCO1	Coding
TC12001554.hg.1	10.04	11.76	-3.3	0.0114	0.8317	SPRR2A	Coding
TC01006377.hg.1	5.12	4.72	1.32	0.0114	0.8317	LRRC8C	Coding
TC01000839.hg.1	6.65	4.14	5.7	0.0115	0.8319	PI15	Coding
TC08000497.hg.1	12.68	14.16	-2.79	0.0116	0.8319	ID1	Coding
TC20000194.hg.1	6.51	8.11	-3.02	0.0115	0.8319	ANKRD22	Coding
TC10001497.hg.1	5.24	5.66	-1.34	0.0115	0.8319	C2orf54	Coding
TC02002941.hg.1	9.39	9.84	-1.36	0.0116	0.8319	FEM1C	Coding
TC05001689.hg.1	6.47	5.8	1.59	0.0116	0.8319	DLL1	Coding
TC06002342.hg.1	5.69	5.03	1.58	0.0116	0.8319	JAM3	Coding
TC11001212.hg.1	7.17	7.55	-1.3	0.0115	0.8319	ST20	Coding
TC15002781.hg.1	10.73	11.3	-1.48	0.0116	0.8319	APPBP2	Coding
TC17001764.hg.1	4.69	5.31	-1.53	0.0116	0.8319	GDF15	Coding
TC19000356.hg.1	7.5	8.22	-1.66	0.0117	0.8325	CPEB4	Coding
TC05000967.hg.1	7.15	6.76	1.31	0.0117	0.8325	GRAMD1A	Coding
TC19000454.hg.1	13.71	14.18	-1.39	0.0117	0.8327	MFSD14B	Coding
TC09000463.hg.1	4.64	5.03	-1.31	0.0117	0.8327	PRR15	Coding
TC07000184.hg.1	6.92	6.4	1.43	0.0117	0.8327	FAM101B	Coding
TC17000965.hg.1	7.9	8.47	-1.48	0.0118	0.8333	PLD1	Coding
TC03002001.hg.1	5.98	5.43	1.47	0.0118	0.8333	RNF122	Coding
TC08001120.hg.1	9.69	10.08	-1.32	0.0118	0.8333	MTMR1	Coding
TC0X000724.hg.1	8.28	8.68	-1.32	0.0118	0.8333	C12orf29	Coding
TC12000691.hg.1	13.45	8.08	41.26	0.012	0.8364	BGN	Coding
TC0X000750.hg.1	7.86	7.04	1.77	0.012	0.8364	CCDC88A	Coding
TC02001860.hg.1	9.36	9.77	-1.33	0.012	0.8364	PDLIM5	Coding
TC04000501.hg.1	12	11.51	1.41	0.012	0.8364	CTSB	Coding
TC08000980.hg.1	11.65	10.97	1.6	0.012	0.8364	LGALS1	Coding
TC22000285.hg.1	10.01	9.01	2	0.0122	0.8364	F3	Coding
TC01002886.hg.1	10.21	11.64	-2.68	0.0124	0.8364	CD24	Coding
TC0Y000182.hg.1	14.99	17.17	-4.55	0.0125	0.8364	SPRR1B	Coding
TC01001248.hg.1	5.69	9.13	-10.81	0.0125	0.8364	MUC15	Coding
TC11001505.hg.1	7.92	8.31	-1.31	0.0121	0.8364	SNORA14B	Coding
TC01003990.hg.1	8.48	7.62	1.81	0.0125	0.8364	2021-09-10	Coding
TC02002187.hg.1	6.68	6.24	1.36	0.0122	0.8364	FKBP7	Coding
TC02002574.hg.1	6.84	7.83	-1.99	0.0123	0.8364	GPR1	Coding
TC02002698.hg.1	6.77	6.39	1.3	0.0124	0.8364	AZI2	Coding
TC03001260.hg.1	5.01	4.4	1.53	0.0124	0.8364	EBF1	Coding
TC05001995.hg.1	3.99	4.38	-1.31	0.0121	0.8364	MIR320D2	Coding
TC0X001436.hg.1	8.31	9.13	-1.76	0.0124	0.8364	PNPLA2	Coding
TC11000032.hg.1	5.23	4.84	1.31	0.0122	0.8364	RASSF8	Coding
TC12000255.hg.1	6.62	6.08	1.46	0.0122	0.8364	RASA3	Coding
TC13000901.hg.1	4.94	4.24	1.62	0.0122	0.8364	LOC100506731	Coding
TC14001382.hg.1	8.13	7.74	1.31	0.0124	0.8364	TUBGCP5	Coding
TC15000027.hg.1	7.53	7.09	1.35	0.0122	0.8364	NDNL2	Coding
TC15001108.hg.1	8.64	9.05	-1.33	0.0122	0.8364	ZNF430	Coding
TC19000387.hg.1	9.17	8.47	1.63	0.0125	0.8382	SLC6A15	Coding
TC12001783.hg.1	8.04	9.1	-2.08	0.0127	0.839	SH3BGRL2	Coding
TC06000758.hg.1	8.88	11.25	-5.2	0.0127	0.839	PNLIPRP3	Coding
TC10000841.hg.1	6.38	5.69	1.61	0.0126	0.839	HSPA7	Coding
TC01001407.hg.1	11.66	12.23	-1.48	0.0127	0.839	LGALS8	Coding
TC01001954.hg.1	6.28	6.89	-1.52	0.0126	0.839	NAGK	Coding
TC02000427.hg.1	10.62	10.14	1.4	0.0127	0.839	GSDMC	Coding
TC08001637.hg.1	5.14	4.76	1.3	0.0127	0.839	RECK	Coding
TC09000201.hg.1	7.95	8.66	-1.63	0.0127	0.839	NOP9	Coding
TC14002194.hg.1	10.4	10.84	-1.36	0.0127	0.839	DDR1	Coding
TC6_mann_hap4000042.hg.1	10.4	10.84	-1.36	0.0127	0.839	DDR1	Coding
TC6_qbl_hap6000040.hg.1	6.16	7.76	-3.04	0.0128	0.8406	HPGD	Coding
TC04001753.hg.1	10.67	11.05	-1.3	0.0128	0.8406	TMEM106B	Coding
TC07000093.hg.1	12.66	13.18	-1.44	0.0128	0.8406	PSME3	Coding
TC17000538.hg.1	10.51	10.88	-1.29	0.0129	0.8424	CRIPT	Coding
TC02000285.hg.1	12.41	11.94	1.38	0.0129	0.8424	AIM1	Coding
TC06000846.hg.1	6.6	5.77	1.77	0.0129	0.8424	LRP4	Coding
TC11001728.hg.1	5.82	5.44	1.29	0.0129	0.8424	MFAP4	Coding
TC17001243.hg.1	6.05	6.92	-1.82	0.013	0.8438	PLEKHA7	Coding
TC11001450.hg.1	6.86	7.31	-1.37	0.013	0.8438	CBX6	Coding
TC22000799.hg.1	5.25	4.08	2.25	0.0131	0.8449	PDGFRA	Coding
TC04002931.hg.1	6.02	7.42	-2.63	0.0131	0.8453	LOC100130899	Coding
TC22000322.hg.1	6.95	7.89	-1.92	0.0131	0.8453	MYO5B	Coding
TC18000507.hg.1	10.84	10.26	1.49	0.0132	0.8453	ZNF281	Coding
TC01003678.hg.1	9.2	8.36	1.8	0.0132	0.8454	DENND5A	Coding
TC11001397.hg.1	5.6	6.7	-2.14	0.0132	0.8462	HID1	Coding
TC17001867.hg.1	4.35	3.88	1.38	0.0133	0.8462	GRIA3	Coding
TC0X000601.hg.1	4.8	4.39	1.32	0.0133	0.8462	RNY4P26	Coding
TC10001540.hg.1	5.94	6.33	-1.31	0.0133	0.8462	GATM	Coding
TC15002814.hg.1	7.78	7.34	1.35	0.0133	0.8472	DOCK5	Coding
TC08002590.hg.1	6.76	6.25	1.43	0.0134	0.8486	TCF4	Coding
TC18000527.hg.1	9.14	8.79	1.28	0.0134	0.8496	GBAS	Coding
TC07003326.hg.1	7.99	8.49	-1.41	0.0134	0.8496	MRPL50	Coding
TC09001420.hg.1	7.68	8.16	-1.4	0.0134	0.8496	PHKA1	Coding
TC0X001143.hg.1	5.96	6.32	-1.29	0.0135	0.8499	BOK	Coding
TC02001481.hg.1	4.61	5	-1.31	0.0135	0.8499	LSP1P3	Coding
TC05000127.hg.1	9.18	8.76	1.33	0.0135	0.8499	PLEC	Coding
TC08001737.hg.1	7.85	7.48	1.29	0.0135	0.8507	C9orf64	Coding
TC09001283.hg.1	13.07	13.9	-1.78	0.0136	0.8507	KLF5	Coding
TC13000273.hg.1	10.32	10.77	-1.36	0.0136	0.8507	DDR1	Coding
TC6_dbb_hap3000040.hg.1	7.58	5.99	3.01	0.0137	0.851	SNORD114-1	Coding
TC14000676.hg.1	5.83	8.74	-7.53	0.0137	0.851	FOXN1	Coding
TC17000323.hg.1	7.89	8.26	-1.3	0.0137	0.851	USF1	Coding
TC01003413.hg.1	7.57	7.09	1.39	0.0137	0.851	VSNL1	Coding
TC02000104.hg.1	10.89	11.47	-1.5	0.0136	0.851	NT5C2	Coding
TC10001626.hg.1	12.89	12.15	1.67	0.0137	0.851	MT1E	Coding
TC16000468.hg.1	7.1	7.57	-1.38	0.0136	0.851	L3MBTL2	Coding
TC22000334.hg.1	8.22	7.77	1.36	0.0138	0.8522	IDI1	Coding
TC10000967.hg.1	13.29	14.37	-2.11	0.0138	0.8523	KLK5	Coding
TC19001763.hg.1	7.18	6.65	1.45	0.0138	0.8539	FHOD3	Coding
TC18000150.hg.1	6.64	7.04	-1.32	0.0139	0.8542	PAFAH2	Coding
TC01002384.hg.1	10.87	9.31	2.94	0.014	0.8571	MMP2	Coding
TC16000454.hg.1	5.63	4.42	2.3	0.0141	0.8571	TMEM47	Coding
TC0X000948.hg.1	8.33	9.62	-2.45	0.014	0.8571	CERS3	Coding
TC15001996.hg.1	5.65	7.25	-3.03	0.014	0.8571	TMPRSS11F	Coding
TC04001255.hg.1	8.15	8.52	-1.29	0.014	0.8571	COQ10B	Coding
TC02001148.hg.1	6.6	7.28	-1.6	0.0141	0.8571	WWC3	Coding
TC0X000036.hg.1	10.15	10.86	-1.63	0.0142	0.8571	ZDHHC13	Coding
TC11000249.hg.1	4.61	4.98	-1.29	0.0143	0.8571	OR7E2P	Coding
TC11002168.hg.1	4.41	3.98	1.35	0.0141	0.8571	HIF1A-AS2	Coding
TC14001198.hg.1	10.25	9.74	1.42	0.014	0.8571	USP31	Coding
TC16000959.hg.1	9.39	8.91	1.4	0.0142	0.8571	ZNF532	Coding
TC18000208.hg.1	8.75	9.15	-1.32	0.0142	0.8571	KCTD1	Coding
TC18000426.hg.1	5.77	6.21	-1.36	0.014	0.8571	ZNF492	Coding
TC19000400.hg.1	10.62	11.06	-1.35	0.0142	0.8571	DDR1	Coding
TC6_cox_hap2000047.hg.1	7.31	7.73	-1.34	0.0143	0.8574	TOM1	Coding
TC22000257.hg.1	12.88	13.23	-1.27	0.0143	0.8582	GABARAP	Coding
TC17001081.hg.1	10.63	11.45	-1.76	0.0145	0.8603	SDC1	Coding
TC02001619.hg.1	8.86	9.26	-1.32	0.0145	0.8603	SLC11A2	Coding
TC12001499.hg.1	5.76	6.69	-1.89	0.0145	0.8603	SDCBP2	Coding
TC20001740.hg.1	11.38	5.75	49.34	0.0146	0.8624	MMP9	Coding
TC20000363.hg.1	11.67	12.16	-1.4	0.0147	0.8624	CST3	Coding
TC20000715.hg.1	9.37	5.7	12.65	0.0164	0.8631	IGFBP5	Coding
TC02002758.hg.1	9.43	7.87	2.96	0.0178	0.8631	MYADM	Coding
TC19000865.hg.1	7.56	6.18	2.6	0.0165	0.8631	SRPX2	Coding
TC0X000469.hg.1	11.74	10.43	2.49	0.0157	0.8631	BNIP3	Coding
TC10001769.hg.1	7.72	6.42	2.47	0.0179	0.8631	UTRN	Coding
TC06001059.hg.1	16.41	15.17	2.36	0.0167	0.8631	TGFBI	Coding
TC05000682.hg.1	9.03	7.83	2.31	0.0177	0.8631	SNORD114-14	Coding
TC14000691.hg.1	9.42	8.26	2.23	0.0188	0.8631	IFITM4P	Coding
TC6_dbb_hap3000114.hg.1	9.42	8.26	2.23	0.0188	0.8631	IFITM4P	Coding
TC6_mann_hap4000103.hg.1	9.42	8.26	2.23	0.0188	0.8631	IFITM4P	Coding
TC6_qbl_hap6000115.hg.1	13.4	12.28	2.17	0.0174	0.8631	PSAT1	Coding
TC09000358.hg.1	6.17	5.09	2.11	0.0183	0.8631	MSC	Coding
TC08001320.hg.1	3.5	4.53	-2.04	0.0175	0.8631	XKRX	Coding
TC0X001212.hg.1	6.23	7.26	-2.04	0.0167	0.8631	ZNF812P	Coding
TC19001152.hg.1	9.75	10.79	-2.05	0.0154	0.8631	IDS	Coding
TC0X002343.hg.1	9.22	10.26	-2.06	0.0168	0.8631	AQP3	Coding
TC09001012.hg.1	12.76	13.8	-2.06	0.0157	0.8631	ST6GALNAC2	Coding
TC17001903.hg.1	6.57	7.73	-2.23	0.0164	0.8631	NCF2	Coding
TC01003616.hg.1	7.02	8.18	-2.23	0.0172	0.8631	PCDH1	Coding
TC05001875.hg.1	9.36	10.56	-2.3	0.0157	0.8631	TMEM45A	Coding
TC03000509.hg.1	7.02	8.23	-2.32	0.0155	0.8631	CPA4	Coding
TC07000810.hg.1	5.14	6.4	-2.38	0.0161	0.8631	PLA2G4F	Coding
TC15001260.hg.1	5.56	6.91	-2.55	0.0184	0.8631	COLCA1	Coding
TC11002277.hg.1	6.24	7.76	-2.89	0.0153	0.8631	SYTL2	Coding
TC11002162.hg.1	6.13	7.7	-2.97	0.0151	0.8631	BSPRY	Coding
TC09000574.hg.1	9.29	10.98	-3.21	0.0167	0.8631	SORT1	Coding
TC01002954.hg.1	8.89	10.63	-3.34	0.0156	0.8631	GRHL1	Coding
TC02000054.hg.1	7.35	9.32	-3.93	0.0186	0.8631	OVOL1	Coding
TC11000642.hg.1	9.02	11	-3.94	0.0154	0.8631	PGLYRP4	Coding
TC01003259.hg.1	6.73	9.12	-5.25	0.0149	0.8631	CELP	Coding
TC09000768.hg.1	5.59	8.58	-7.95	0.0159	0.8631	LIPK	Coding
TC10000628.hg.1	11.02	10.65	1.29	0.018	0.8631	SPEN	Coding
TC01000198.hg.1	7.3	7.65	-1.27	0.0166	0.8631	LDLRAP1	Coding
TC01000323.hg.1	9.74	10.17	-1.35	0.0158	0.8631	SLC35A3	Coding
TC01000896.hg.1	13.98	13.21	1.71	0.0189	0.8631	IFI16	Coding
TC01001348.hg.1	10.06	9.67	1.31	0.0189	0.8631	SRGAP2; SRGAP2C	Coding
TC01001721.hg.1	3.29	2.94	1.28	0.0186	0.8631	OR2L5	Coding
TC01002024.hg.1	3.51	3.86	-1.27	0.0158	0.8631	OR4F29; OR4F3; OR4F16	Coding
TC01002065.hg.1	9.93	10.34	-1.33	0.0183	0.8631	ENSA	Coding
TC01003207.hg.1	9.63	9.15	1.39	0.0161	0.8631	S100A10	Coding
TC01003239.hg.1	7.88	8.33	-1.37	0.0161	0.8631	SCYL3	Coding
TC01003504.hg.1	7.21	8.08	-1.83	0.0174	0.8631	ID2	Coding
TC02000041.hg.1	8.44	8.06	1.3	0.0168	0.8631	KLF11	Coding
TC02000055.hg.1	6.59	6.19	1.32	0.016	0.8631	CAD	Coding
TC02000168.hg.1	10.21	10.87	-1.58	0.0155	0.8631	SPAST	Coding
TC02000210.hg.1	9.35	9.83	-1.39	0.0182	0.8631	CHMP3	Coding
TC02005035.hg.1	4.52	4.08	1.36	0.018	0.8631	RFX8	Coding
TC02005042.hg.1	8.06	7.69	1.3	0.0174	0.8631	PGAP1	Coding
TC02002644.hg.1	8.5	8.99	-1.41	0.0152	0.8631	NDUFB5	Coding
TC03000956.hg.1	8.36	9.01	-1.57	0.0152	0.8631	USP38	Coding
TC04000696.hg.1	7.97	7.46	1.42	0.0154	0.8631	SAP30	Coding
TC04000856.hg.1	10.66	10.18	1.4	0.0184	0.8631	UGDH	Coding
TC04001130.hg.1	15.32	15.7	-1.3	0.0182	0.8631	RAC1P2	Coding
TC04001163.hg.1	6.12	5.65	1.38	0.0181	0.8631	CLGN	Coding
TC04001589.hg.1	5.4	5.74	-1.26	0.0184	0.8631	LOC101930370	Coding
TC04001738.hg.1	10.66	11.28	-1.54	0.016	0.8631	MAP3K1	Coding
TC05000243.hg.1	9.26	9.61	-1.28	0.0175	0.8631	FCHO2	Coding
TC05000343.hg.1	6.33	6.72	-1.31	0.0166	0.8631	GRAMD3	Coding
TC05000601.hg.1	8.05	8.43	-1.3	0.0164	0.8631	CCL28	Coding
TC05001317.hg.1	4.27	4.67	-1.31	0.0182	0.8631	LOC101928741	Coding
TC05001415.hg.1	9.13	9.51	-1.31	0.0186	0.8631	FAM8A1	Coding
TC06000115.hg.1	12.87	12.27	1.52	0.0174	0.8631	TNFAIP3	Coding
TC06001027.hg.1	7.55	8.13	-1.49	0.0181	0.8631	STXBP5	Coding
TC06001071.hg.1	7.45	6.78	1.59	0.0152	0.8631	MTHFD1L	Coding
TC06001097.hg.1	8.51	9.18	-1.59	0.0181	0.8631	C6orf132	Coding
TC06001729.hg.1	7.32	6.59	1.65	0.0176	0.8631	LOC101927136	Coding
TC06004052.hg.1	9.06	8.38	1.6	0.0149	0.8631	DST	Coding
TC06001828.hg.1	7.15	6.71	1.35	0.0186	0.8631	MDN1	Coding
TC06001944.hg.1	9.69	10.29	-1.52	0.0167	0.8631	UPK3B	Coding
TC07003310.hg.1	10.07	9.17	1.87	0.0163	0.8631	CAV1	Coding
TC07003339.hg.1	12.71	12.31	1.32	0.0149	0.8631	CALU	Coding
TC07000782.hg.1	7.5	7.06	1.36	0.0176	0.8631	STRIP2	Coding
TC07000798.hg.1	5.7	6.06	-1.28	0.0186	0.8631	HOXA7	Coding
TC07001223.hg.1	7.42	8.38	-1.94	0.0171	0.8631	GATSL2	Coding
TC07003360.hg.1	11.1	11.91	-1.76	0.0164	0.8631	POLR2J3; UPK3BL; POLR2J2	Coding
TC07003376.hg.1	7.47	6.84	1.55	0.0186	0.8631	WDR91	Coding
TC07001885.hg.1	6.73	7.24	-1.43	0.0161	0.8631	SH2D4A	Coding
TC08000146.hg.1	6.89	6.56	1.26	0.0179	0.8631	ZNF395	Coding
TC08002614.hg.1	9.03	9.38	-1.28	0.0153	0.8631	PCMTD1	Coding
TC08001205.hg.1	10.09	10.83	-1.67	0.0158	0.8631	NIPAL2	Coding
TC08001462.hg.1	6.95	7.49	-1.46	0.0167	0.8631	LURAP1L	Coding
TC09000066.hg.1	7.31	7.72	-1.33	0.0171	0.8631	MIR4291	Coding
TC09000451.hg.1	12.41	13.22	-1.75	0.0163	0.8631	ERMP1	Coding
TC09000893.hg.1	8.06	8.5	-1.36	0.0149	0.8631	EPB41L4B	Coding
TC09001466.hg.1	6.03	6.53	-1.42	0.018	0.8631	PLCXD1	Coding
TC0X000001.hg.1	8.32	8.94	-1.55	0.0169	0.8631	ATP7A	Coding
TC0X000424.hg.1	9.75	10.43	-1.6	0.0168	0.8631	ZBTB33	Coding
TC0X000593.hg.1	12.33	11.74	1.51	0.0171	0.8631	HUWE1	Coding
TC0X001067.hg.1	4.62	5.04	-1.34	0.0161	0.8631	LOC286437	Coding
TC0X001252.hg.1	3.85	3.44	1.33	0.0186	0.8631	MIR4679-1	Coding
TC10000634.hg.1	6.18	5.78	1.32	0.0149	0.8631	FRMD4A	Coding
TC10001053.hg.1	4.33	4.87	-1.46	0.0164	0.8631	C1DP3	Coding
TC10001459.hg.1	7.79	8.2	-1.33	0.0174	0.8631	ZBED5-AS1	Coding
TC11000190.hg.1	4.8	5.69	-1.85	0.0157	0.8631	TMEM86A	Coding
TC11000246.hg.1	5.62	4.7	1.9	0.0171	0.8631	NNMT	Coding
TC11001027.hg.1	7.31	6.93	1.3	0.0179	0.8631	MRPL17	Coding
TC11001364.hg.1	3.92	3.5	1.34	0.0151	0.8631	MRGPRX1	Coding
TC11001474.hg.1	12.06	11.66	1.32	0.0164	0.8631	CKAP5	Coding
TC11001724.hg.1	8.6	8.96	-1.28	0.0172	0.8631	UNC93B1	Coding
TC11001999.hg.1	8.59	9.06	-1.39	0.0189	0.8631	CREBZF	Coding
TC11002160.hg.1	9.51	10.12	-1.53	0.0175	0.8631	PIP4K2C	Coding
TC12000535.hg.1	7.42	7.77	-1.28	0.0163	0.8631	DYRK2	Coding
TC12000597.hg.1	7.98	8.84	-1.81	0.0184	0.8631	RARG	Coding
TC12001545.hg.1	4.82	4.37	1.37	0.0186	0.8631	RDH16	Coding
TC12001616.hg.1	7	6.24	1.7	0.016	0.8631	PXN	Coding
TC12002038.hg.1	9	9.44	-1.35	0.0173	0.8631	UFM1	Coding
TC13000130.hg.1	7.48	6.82	1.57	0.0185	0.8631	DGKH	Coding
TC13000150.hg.1	5.58	5.06	1.43	0.015	0.8631	LINC00460	Coding
TC13000378.hg.1	7.73	7.2	1.44	0.0181	0.8631	KATNAL1	Coding
TC13000530.hg.1	8.12	7.69	1.35	0.016	0.8631	NUFIP1	Coding
TC13000626.hg.1	6.83	7.49	-1.58	0.0184	0.8631	OTUB2	Coding
TC14000582.hg.1	5.5	4.58	1.9	0.018	0.8631	SNORD114-21	Coding
TC14000701.hg.1	6.65	7.3	-1.57	0.0166	0.8631	HOMEZ	Coding
TC14002337.hg.1	8.26	8.8	-1.45	0.0169	0.8631	GPX2	Coding
TC14001223.hg.1	3.99	3.63	1.29	0.0153	0.8631	PWAR6	Coding
TC15000046.hg.1	9.28	8.89	1.31	0.0156	0.8631	MGA	Coding
TC15000311.hg.1	5.53	5.2	1.25	0.0181	0.8631	STARD9	Coding
TC15000322.hg.1	4.25	3.82	1.34	0.0188	0.8631	ODF3L1	Coding
TC15000699.hg.1	6.36	6.97	-1.53	0.0172	0.8631	NGRN	Coding
TC15000861.hg.1	9.47	10.34	-1.83	0.0158	0.8631	DUOXA1	Coding
TC15001306.hg.1	10.18	9.66	1.43	0.0172	0.8631	SLC6A10PB	Coding
TC16000400.hg.1	4.68	4.34	1.27	0.0161	0.8631	MT1IP	Coding
TC16000475.hg.1	9.76	10.1	-1.27	0.0164	0.8631	ATMIN	Coding
TC16000635.hg.1	11.25	11.64	-1.31	0.0165	0.8631	ATP6V0D1	Coding
TC16001190.hg.1	5.88	6.45	-1.48	0.0164	0.8631	RAB11FIP4; MIR4724	Coding
TC17000363.hg.1	6.76	7.27	-1.42	0.0188	0.8631	GRB7	Coding
TC17000481.hg.1	6.47	7.31	-1.79	0.018	0.8631	KRT23	Coding
TC17001474.hg.1	4.87	5.45	-1.5	0.0181	0.8631	MIR635	Coding
TC17001823.hg.1	9.25	9.84	-1.51	0.0166	0.8631	C18orf25	Coding
TC18000167.hg.1	5.77	5.18	1.51	0.0182	0.8631	FSTL3	Coding
TC19000012.hg.1	7.62	7.27	1.27	0.0181	0.8631	WDR18	Coding
TC19000024.hg.1	7.76	8.1	-1.26	0.018	0.8631	TRIP10	Coding
TC19000118.hg.1	12.51	11.79	1.65	0.0174	0.8631	COLGALT1	Coding
TC19000340.hg.1	13.02	13.42	-1.32	0.0155	0.8631	PSENEN	Coding
TC19002630.hg.1	5.82	6.27	-1.37	0.0163	0.8631	CEACAM19	Coding
TC19000625.hg.1	8.2	8.73	-1.44	0.0162	0.8631	ZNF675	Coding
TC19001369.hg.1	5.35	5.8	-1.37	0.0155	0.8631	ZNF681; ZNF676	Coding
TC19001370.hg.1	6.7	7.16	-1.38	0.0177	0.8631	CEBPA	Coding
TC19001396.hg.1	6.83	7.19	-1.28	0.0182	0.8631	ZNF772	Coding
TC19001896.hg.1	6.6	6.26	1.27	0.0169	0.8631	DNMT3B	Coding
TC20000215.hg.1	7.96	8.49	-1.44	0.016	0.8631	PXMP4	Coding
TC20000774.hg.1	8.84	8.31	1.45	0.0183	0.8631	CTSZ	Coding
TC20000992.hg.1	5.73	6.13	-1.32	0.0179	0.8631	LOC100294145	Coding
TC6_apd_hap1000049.hg.1	5.73	6.13	-1.32	0.0179	0.8631	LOC100294145	Coding
TC6_mcf_hap5000081.hg.1	5.73	6.13	-1.32	0.0179	0.8631	LOC100294145	Coding
TC6_ssto_hap7000082.hg.1	7.41	7.84	-1.34	0.019	0.8636	ZNF623	Coding
TC08000829.hg.1	10.3	10.9	-1.51	0.019	0.8636	ACADVL	Coding
TC17000085.hg.1	7.38	5.02	5.12	0.0194	0.8661	LOC105369893	Coding
TC12000704.hg.1	7.79	6.71	2.11	0.0193	0.8661	FAM72C	Coding
TC01003174.hg.1	9.58	8.53	2.07	0.0195	0.8661	WEE1	Coding
TC11000174.hg.1	10.45	11.47	-2.02	0.0205	0.8661	PIM1	Coding
TC06000541.hg.1	8.55	9.92	-2.6	0.0193	0.8661	ARAP2	Coding
TC04002955.hg.1	7.94	9.92	-3.95	0.0202	0.8661	PROS1	Coding
TC03001590.hg.1	10.28	12.34	-4.15	0.0202	0.8661	KLK10	Coding
TC19001767.hg.1	6.54	8.76	-4.64	0.0191	0.8661	SPRR2D	Coding
TC01006374.hg.1	11.46	13.68	-4.66	0.0202	0.8661	GLTP	Coding
TC12001958.hg.1	4.99	7.29	-4.92	0.0206	0.8661	SPRR3	Coding
TC01001247.hg.1	6.06	5.66	1.32	0.0196	0.8661	ZFP69B	Coding
TC01000511.hg.1	7.99	8.41	-1.34	0.0206	0.8661	IER5	Coding
TC01001569.hg.1	9.3	8.98	1.25	0.0205	0.8661	ANKRD36; ANKRD36B	Coding
TC02000589.hg.1	5.43	6.41	-1.98	0.0195	0.8661	TMEM37	Coding
TC02000752.hg.1	11.39	11.73	-1.27	0.0202	0.8661	UBXN4	Coding
TC02000883.hg.1	13.14	12.7	1.35	0.0196	0.8661	AGFG1	Coding
TC02001363.hg.1	8.27	7.91	1.29	0.0193	0.8661	RBMS1; MIR4785	Coding
TC02002470.hg.1	5.76	6.07	-1.24	0.02	0.8661	IL17RC	Coding
TC03000047.hg.1	9.09	9.47	-1.3	0.0196	0.8661	SLC35A5	Coding
TC03000573.hg.1	8.6	8.93	-1.26	0.0202	0.8661	RAP2B	Coding
TC03000837.hg.1	5.28	5.6	-1.25	0.0193	0.8661	ARHGEF26	Coding
TC03000844.hg.1	10.32	9.91	1.33	0.0198	0.8661	UQCRC1	Coding
TC03001384.hg.1	13.26	12.8	1.38	0.0194	0.8661	GSK3B	Coding
TC03001688.hg.1	6.35	6.66	-1.24	0.0205	0.8661	TMEM128	Coding
TC04000988.hg.1	7.46	6.85	1.53	0.0203	0.8661	IL7R	Coding
TC05000159.hg.1	5.45	4.99	1.38	0.0197	0.8661	BEND6	Coding
TC06000681.hg.1	4.47	4.07	1.32	0.0209	0.8661	LAMA2	Coding
TC06000976.hg.1	4.98	5.5	-1.43	0.0193	0.8661	MIR548A2	Coding
TC06001011.hg.1	11.32	10.41	1.88	0.0209	0.8661	TRAM2	Coding
TC06001800.hg.1	7.86	8.49	-1.54	0.0209	0.8661	HMGN3	Coding
TC06001896.hg.1	7.7	7.27	1.35	0.0198	0.8661	PHF14	Coding
TC07000090.hg.1	12.53	11.93	1.52	0.0194	0.8661	FKBP9	Coding
TC07000213.hg.1	8.69	9.18	-1.4	0.0198	0.8661	HBP1	Coding
TC07000689.hg.1	5.2	5.96	-1.69	0.0193	0.8661	NDUFB2	Coding
TC07000885.hg.1	4.56	4.13	1.35	0.0208	0.8661	AMPH	Coding
TC07001303.hg.1	8.65	9.2	-1.46	0.0192	0.8661	TMED4	Coding
TC07001344.hg.1	5.38	5.02	1.28	0.0195	0.8661	C8orf4	Coding
TC08000310.hg.1	11.3	11.88	-1.5	0.0207	0.8661	MAL2	Coding
TC08000695.hg.1	4.82	4.09	1.65	0.0199	0.8661	ANGPT2	Coding
TC08000902.hg.1	8.07	7.75	1.24	0.0209	0.8661	2021-09-06	Coding
TC0X001312.hg.1	8.79	9.65	-1.82	0.0201	0.8661	SMPD1	Coding
TC11000131.hg.1	11.67	12.15	-1.39	0.0193	0.8661	CTNND1; C11orf31; TMX2-CTNND1	Coding
TC11003450.hg.1	6.49	5.99	1.41	0.0206	0.8661	DDIAS	Coding
TC11000854.hg.1	5.12	4.3	1.76	0.0202	0.8661	PAMR1	Coding
TC11001552.hg.1	10.77	10.43	1.27	0.02	0.8661	PRPF19	Coding
TC11001844.hg.1	6.43	6.75	-1.25	0.0208	0.8661	ZBTB3	Coding
TC11001878.hg.1	8.54	7.98	1.47	0.0198	0.8661	MSANTD4	Coding
TC11002254.hg.1	5.13	4.76	1.29	0.0207	0.8661	MSRB3	Coding
TC12000582.hg.1	4.48	4.11	1.29	0.0205	0.8661	SLC38A4	Coding
TC12001429.hg.1	8.78	8.11	1.59	0.0195	0.8661	TUBA1A	Coding
TC12001472.hg.1	12.11	12.5	-1.31	0.0194	0.8661	STAT6	Coding
TC12001620.hg.1	3.58	3.24	1.27	0.0208	0.8661	IFNG	Coding
TC12001696.hg.1	8.66	7.86	1.74	0.0205	0.8661	SKA3	Coding
TC13000468.hg.1	9.9	10.28	-1.3	0.0198	0.8661	LRP10	Coding
TC14000135.hg.1	13.51	14.03	-1.43	0.0205	0.8661	CALM3; CALM1; CALM2	Coding
TC14000554.hg.1	6.12	7	-1.85	0.0194	0.8661	RAB15	Coding
TC14001224.hg.1	13.95	14.35	-1.31	0.02	0.8661	CHP1	Coding
TC15000304.hg.1	10.32	9.77	1.47	0.0198	0.8661	UBE2Q2	Coding
TC15000704.hg.1	10.66	11.33	-1.59	0.0207	0.8661	PDPK1	Coding
TC16000787.hg.1	5.42	5.76	-1.27	0.0194	0.8661	B3GNT9	Coding
TC16001179.hg.1	5.4	4.96	1.36	0.0202	0.8661	ST3GAL2	Coding
TC16001236.hg.1	9.15	8.74	1.32	0.0195	0.8661	MPHOSPH6	Coding
TC16001302.hg.1	9.6	10	-1.32	0.0207	0.8661	KIF1C	Coding
TC17000060.hg.1	9.61	10.27	-1.58	0.0209	0.8661	NSFP1	Coding
TC17000598.hg.1	10.77	11.09	-1.25	0.0191	0.8661	PNPO	Coding
TC17000617.hg.1	3.66	4.07	-1.33	0.0206	0.8661	TRIM25	Coding
TC17000701.hg.1	6.18	6.62	-1.36	0.0199	0.8661	SLC25A35	Coding
TC17001112.hg.1	6.58	7.34	-1.69	0.0203	0.8661	DBP	Coding
TC19001688.hg.1	8.1	7.74	1.28	0.0202	0.8661	DTD1	Coding
TC20000127.hg.1	9.6	9.91	-1.24	0.0201	0.8661	PCMTD2	Coding
TC20001738.hg.1	13.02	13.84	-1.77	0.0198	0.8661	LINC00657	Coding
TC20000810.hg.1	6.37	6.7	-1.25	0.0203	0.8661	PPP1R3D	Coding
TC20001000.hg.1	13.49	12.9	1.51	0.02	0.8661	MYH9	Coding
TC22000703.hg.1	11.8	12.36	-1.48	0.0194	0.8661	DDR1	Coding
TC6_apd_hap1000030.hg.1	9.16	7.5	3.17	0.021	0.8664	SLC1A4	Coding
TC02000374.hg.1	13.05	12.47	1.5	0.021	0.8664	SRGAP2; SRGAP2C	Coding
TC01001050.hg.1	11.24	8.56	6.39	0.0243	0.867	AMTN	Coding
TC04000387.hg.1	7.2	5.01	4.55	0.0327	0.867	MMP10	Coding
TC11002233.hg.1	7.84	5.78	4.18	0.0217	0.867	COL12A1	Coding
TC06001879.hg.1	10.63	8.62	4.03	0.0351	0.867	NID1	Coding
TC01004003.hg.1	6.9	5.14	3.4	0.0295	0.867	SNORD114-3	Coding
TC14000678.hg.1	9.14	7.48	3.17	0.0269	0.867	SLITRK6	Coding
TC13000769.hg.1	9.51	7.94	2.96	0.0469	0.867	IFIT3	Coding
TC10000637.hg.1	9.2	7.77	2.69	0.0213	0.867	ASPM	Coding
TC01003662.hg.1	7.18	5.77	2.65	0.0216	0.867	ANGPTL4	Coding
TC19000147.hg.1	13.06	11.66	2.64	0.0407	0.867	LOX	Coding
TC05001714.hg.1	10.55	9.2	2.55	0.0445	0.867	SULF2	Coding
TC20000913.hg.1	13.56	12.23	2.51	0.0472	0.867	ITGB4	Coding
TC17000861.hg.1	6.53	5.21	2.5	0.0401	0.867	DNAH17	Coding
TC17001918.hg.1	8.32	7	2.49	0.0295	0.867	STX2	Coding
TC12002132.hg.1	11.78	10.51	2.41	0.0373	0.867	JUN	Coding
TC01002708.hg.1	10.65	9.41	2.37	0.0253	0.867	TENM2	Coding
TC05000914.hg.1	7.05	5.81	2.36	0.0273	0.867	CCND2	Coding
TC12000060.hg.1	6.84	5.63	2.31	0.0251	0.867	TLL1	Coding
TC04000833.hg.1	9.71	8.54	2.25	0.022	0.867	IFITM4P	Coding
TC6_ssto_hap7000106.hg.1	13.32	12.17	2.22	0.0312	0.867	PLOD2	Coding
TC03001866.hg.1	7.18	6.04	2.2	0.0308	0.867	HERC5	Coding
TC04000485.hg.1	6.24	5.14	2.15	0.0254	0.867	MMP19	Coding
TC12001587.hg.1	14.17	13.08	2.13	0.0245	0.867	MMP14	Coding
TC14000133.hg.1	6.36	5.31	2.07	0.0304	0.867	BICC1	Coding
TC10000362.hg.1	8.34	7.3	2.06	0.0351	0.867	CASC5	Coding
TC15000290.hg.1	7.71	6.68	2.04	0.0248	0.867	ERP27	Coding
TC12001277.hg.1	5.23	4.21	2.02	0.0361	0.867	FLT1	Coding
TC13000517.hg.1	5.63	4.62	2.02	0.0253	0.867	PODNL1	Coding
TC19001226.hg.1	8.76	7.76	2.01	0.0427	0.867	TTK	Coding
TC06000761.hg.1	12.9	13.92	-2.02	0.0327	0.867	MIR5047	Coding
TC17001801.hg.1	9.91	10.93	-2.03	0.0293	0.867	MPZL3	Coding
TC11002345.hg.1	7.16	8.19	-2.03	0.0354	0.867	FAM49A	Coding
TC02001600.hg.1	4.21	5.24	-2.04	0.0355	0.867	MIR141	Coding
TC12000104.hg.1	4.57	5.61	-2.06	0.0341	0.867	CRNN	Coding
TC01003247.hg.1	5.1	6.17	-2.09	0.029	0.867	SYTL5	Coding
TC0X000175.hg.1	8.7	9.77	-2.1	0.0256	0.867	MFSD6	Coding
TC02001119.hg.1	9.68	10.77	-2.13	0.0332	0.867	GABRE; MIR452; MIR224	Coding
TC0X001491.hg.1	5.88	7.05	-2.25	0.0367	0.867	SERPINB7	Coding
TC18000230.hg.1	5.47	6.65	-2.26	0.0424	0.867	LY6G6C	Coding
TC06001538.hg.1	5.47	6.65	-2.26	0.0424	0.867	LY6G6C	Coding
TC6_cox_hap2000167.hg.1	5.47	6.65	-2.26	0.0424	0.867	LY6G6C	Coding
TC6_dbb_hap3000156.hg.1	5.47	6.65	-2.26	0.0424	0.867	LY6G6C	Coding
TC6_mann_hap4000144.hg.1	5.47	6.65	-2.26	0.0424	0.867	LY6G6C	Coding
TC6_mcf_hap5000144.hg.1	5.47	6.65	-2.26	0.0424	0.867	LY6G6C	Coding
TC6_ssto_hap7000139.hg.1	8.82	10.01	-2.27	0.0366	0.867	ZNF185	Coding
TC0X000744.hg.1	5.25	6.44	-2.28	0.0241	0.867	LOC285629	Coding
TC05002012.hg.1	4.93	6.12	-2.28	0.0239	0.867	CDSN	Coding
TC6_qbl_hap6000140.hg.1	5	6.2	-2.29	0.0299	0.867	CDSN	Coding
TC6_mann_hap4000127.hg.1	9.75	10.97	-2.32	0.0397	0.867	TCP11L2	Coding
TC12000822.hg.1	6.04	7.26	-2.33	0.023	0.867	SCNN1B	Coding
TC16000254.hg.1	4.63	5.85	-2.33	0.0343	0.867	GSDMA	Coding
TC17000484.hg.1	5.35	6.6	-2.38	0.0253	0.867	CYP4F22	Coding
TC19000272.hg.1	11.49	12.75	-2.38	0.0407	0.867	LYPD3	Coding
TC19001586.hg.1	5.05	6.31	-2.39	0.0255	0.867	CDSN	Coding
TC6_dbb_hap3000139.hg.1	6.08	7.38	-2.45	0.0344	0.867	TTC22	Coding
TC01002692.hg.1	5	6.34	-2.53	0.0287	0.867	CDSN	Coding
TC6_mcf_hap5000127.hg.1	7.74	9.1	-2.56	0.0376	0.867	EXPH5	Coding
TC11002269.hg.1	4.69	6.04	-2.57	0.046	0.867	KLK12	Coding
TC19001769.hg.1	6.38	7.75	-2.57	0.0336	0.867	VSIG10L	Coding
TC19001773.hg.1	6.29	7.66	-2.58	0.0326	0.867	ADGRF1	Coding
TC06001776.hg.1	10.15	11.54	-2.63	0.0275	0.867	RHOBTB3	Coding
TC05000461.hg.1	5.13	6.54	-2.66	0.0353	0.867	LOC100126582	Coding
TC09001126.hg.1	6.02	7.45	-2.71	0.0235	0.867	WFDC12	Coding
TC20000875.hg.1	11.78	13.24	-2.76	0.0384	0.867	NEAT1; MIR612	Coding
TC11000628.hg.1	5.64	7.11	-2.77	0.0337	0.867	FRMD3	Coding
TC09001278.hg.1	5.85	7.33	-2.78	0.0288	0.867	HOXC13-AS	Coding
TC12001556.hg.1	8.66	10.16	-2.82	0.0251	0.867	PVRL4	Coding
TC01003415.hg.1	3.87	5.4	-2.89	0.035	0.867	SPRR2F	Coding
TC01006376.hg.1	8.54	10.08	-2.89	0.022	0.867	TMEM79	Coding
TC01001317.hg.1	6.8	8.4	-3.03	0.0242	0.867	ADGRL2	Coding
TC01000800.hg.1	5.33	6.95	-3.07	0.0228	0.867	CES1P1	Coding
TC16000460.hg.1	6.93	8.89	-3.9	0.0254	0.867	CEACAM5	Coding
TC19000583.hg.1	8.77	10.75	-3.96	0.0412	0.867	GRHL3	Coding
TC01000309.hg.1	6.47	8.46	-3.98	0.0225	0.867	ANXA9	Coding
TC01001197.hg.1	7.07	9.08	-4.03	0.0321	0.867	SULT2B1	Coding
TC19000705.hg.1	6.46	8.78	-5	0.0429	0.867	ALOX12B	Coding
TC17001100.hg.1	4.64	6.98	-5.06	0.0337	0.867	MIR203A	Coding
TC14000812.hg.1	8.3	10.75	-5.43	0.0268	0.867	CES1	Coding
TC16001128.hg.1	5.82	8.29	-5.54	0.0223	0.867	HSD11B2	Coding
TC16000540.hg.1	7.92	10.52	-6.07	0.033	0.867	SPRR2B	Coding
TC01006375.hg.1	13.14	15.84	-6.52	0.0448	0.867	SPRR1A	Coding
TC01001246.hg.1	3.71	6.46	-6.71	0.0454	0.867	BPIFC	Coding
TC22000683.hg.1	5.74	8.54	-6.93	0.0241	0.867	BNIPL	Coding
TC01001199.hg.1	5.03	8.13	-8.53	0.0235	0.867	SDR9C7	Coding
TC12001615.hg.1	4.39	7.62	-9.35	0.0391	0.867	RPTN	Coding
TC01003243.hg.1	6.56	9.83	-9.66	0.0285	0.867	SPINK5	Coding
TC05000805.hg.1	4.57	8.32	-13.48	0.041	0.867	DSG1	Coding
TC18000124.hg.1	6.92	11.12	-18.34	0.0234	0.867	CNFN	Coding
TC19001572.hg.1	3.49	3.77	-1.21	0.0347	0.867	OR4F29; OR4F3; OR4F16	Coding
TC01000009.hg.1	12.24	12.62	-1.31	0.0329	0.867	VAMP3	Coding
TC01000099.hg.1	7.81	8.78	-1.95	0.0275	0.867	PER3	Coding
TC01000100.hg.1	5.85	6.13	-1.22	0.0456	0.867	ARHGEF10L	Coding
TC01000236.hg.1	7.33	7.65	-1.25	0.0359	0.867	PINK1	Coding
TC01000262.hg.1	10.91	11.27	-1.29	0.0374	0.867	LYPLA2	Coding
TC01000302.hg.1	9.97	10.33	-1.28	0.0224	0.867	TMEM57	Coding
TC01000322.hg.1	6.82	7.19	-1.29	0.0219	0.867	PDIK1L	Coding
TC01000333.hg.1	8.33	8.08	1.19	0.0473	0.867	CEP85	Coding
TC01000339.hg.1	9.71	10.13	-1.34	0.033	0.867	WDTC1	Coding
TC01000358.hg.1	9.34	8.51	1.78	0.0235	0.867	CDC20	Coding
TC01000545.hg.1	13.36	13.09	1.2	0.0439	0.867	PTPRF	Coding
TC01000548.hg.1	5.34	5.59	-1.19	0.0435	0.867	TCEANC2; MIR4781	Coding
TC01000661.hg.1	5.71	6.02	-1.23	0.0266	0.867	ACOT11	Coding
TC01000668.hg.1	4.91	4.64	1.2	0.0424	0.867	PCSK9	Coding
TC01000675.hg.1	5.35	5.62	-1.21	0.0324	0.867	DNAJC6	Coding
TC01000729.hg.1	4.03	3.78	1.19	0.047	0.867	IL12RB2	Coding
TC01000741.hg.1	9.58	9.1	1.4	0.0378	0.867	GADD45A	Coding
TC01000745.hg.1	4.99	4.71	1.22	0.0291	0.867	CTH	Coding
TC01000757.hg.1	9.07	8.45	1.54	0.0439	0.867	GPSM2	Coding
TC01000936.hg.1	8.91	9.69	-1.72	0.0271	0.867	CELSR2	Coding
TC01000941.hg.1	5.39	5.98	-1.5	0.0442	0.867	CYB561D1	Coding
TC01000945.hg.1	3.67	3.95	-1.21	0.0435	0.867	KCNC4	Coding
TC01006403.hg.1	8.78	8.1	1.6	0.0333	0.867	FAM72B	Coding
TC01001045.hg.1	11.56	11.26	1.23	0.0389	0.867	SRGAP2B	Coding
TC01001074.hg.1	4.58	5.44	-1.82	0.0302	0.867	ANKRD35	Coding
TC01001096.hg.1	4.28	3.98	1.23	0.0405	0.867	LOC100996721; LOC644634	Coding
TC01001169.hg.1	5.57	5.9	-1.26	0.0229	0.867	CGN	Coding
TC01001211.hg.1	3.29	3.83	-1.46	0.0389	0.867	CRCT1	Coding
TC01001227.hg.1	3.59	3.88	-1.22	0.0436	0.867	LOR	Coding
TC01001252.hg.1	7.75	8.56	-1.74	0.0425	0.867	S100A7A	Coding
TC01001255.hg.1	8.09	8.37	-1.22	0.042	0.867	ZBTB7B	Coding
TC01001284.hg.1	5.44	5.71	-1.21	0.0419	0.867	MIR92B	Coding
TC01001294.hg.1	5.14	4.25	1.86	0.028	0.867	SLAMF8	Coding
TC01001357.hg.1	4.54	4	1.45	0.0243	0.867	RGS4	Coding
TC01001427.hg.1	11.15	11.69	-1.45	0.0394	0.867	SFT2D2	Coding
TC01006289.hg.1	3.32	3.62	-1.23	0.0321	0.867	LINC00626	Coding
TC01001470.hg.1	6.73	7.23	-1.41	0.0448	0.867	FMO4	Coding
TC01001490.hg.1	13.78	13.51	1.2	0.0374	0.867	PRRC2C	Coding
TC01001493.hg.1	3.48	3.18	1.23	0.0433	0.867	DNM3-IT1	Coding
TC01001499.hg.1	9.24	9.93	-1.61	0.0268	0.867	SUCO	Coding
TC01001505.hg.1	6.4	6.05	1.28	0.0331	0.867	CACYBP	Coding
TC01001526.hg.1	8.64	9.04	-1.32	0.0247	0.867	RALGPS2	Coding
TC01001544.hg.1	11.76	12.63	-1.82	0.0385	0.867	QSOX1	Coding
TC01001559.hg.1	13.35	12.74	1.53	0.0301	0.867	XPR1	Coding
TC01001563.hg.1	13.23	12.68	1.46	0.0363	0.867	LAMC1	Coding
TC01001583.hg.1	4.76	5.01	-1.19	0.0403	0.867	FAM58BP	Coding
TC01001648.hg.1	9.97	9.13	1.79	0.023	0.867	NAV1	Coding
TC01001661.hg.1	6.09	5.74	1.28	0.0452	0.867	LOC284581	Coding
TC01001715.hg.1	9.15	9.45	-1.23	0.0444	0.867	RCOR3	Coding
TC01001757.hg.1	9.42	8.61	1.76	0.0331	0.867	CENPF	Coding
TC01001791.hg.1	3.87	3.56	1.24	0.0354	0.867	LOC102723834	Coding
TC01001853.hg.1	11.11	11.43	-1.24	0.0323	0.867	SRP9	Coding
TC01001855.hg.1	6.08	6.58	-1.41	0.034	0.867	KCNK1	Coding
TC01001928.hg.1	5.18	5.52	-1.27	0.0232	0.867	PGBD2	Coding
TC01002049.hg.1	5.76	6.2	-1.35	0.0257	0.867	RNF223	Coding
TC01002082.hg.1	6.03	5.65	1.3	0.0301	0.867	MXRA8	Coding
TC01002093.hg.1	15.5	14.97	1.44	0.0236	0.867	ENO1	Coding
TC01002175.hg.1	9.91	10.33	-1.33	0.0314	0.867	DHRS3	Coding
TC01002211.hg.1	4.5	5.02	-1.43	0.04	0.867	TMEM51-AS1	Coding
TC01002240.hg.1	7.39	7.94	-1.46	0.0449	0.867	ANO7P1	Coding
TC01002260.hg.1	5.3	4.68	1.54	0.0348	0.867	HTR1D	Coding
TC01002337.hg.1	7.44	8.12	-1.6	0.0391	0.867	PAQR7	Coding
TC01002382.hg.1	6.69	7.32	-1.55	0.0214	0.867	PTAFR	Coding
TC01002421.hg.1	6.09	5.72	1.3	0.0353	0.867	COL16A1	Coding
TC01002456.hg.1	8.1	8.39	-1.22	0.0315	0.867	RHBDL2	Coding
TC01002534.hg.1	9.12	9.43	-1.24	0.044	0.867	ELOVL1	Coding
TC01002583.hg.1	12.27	12.63	-1.28	0.0215	0.867	EFCAB14	Coding
TC01006356.hg.1	10.8	11.24	-1.36	0.0454	0.867	EPS15	Coding
TC01002649.hg.1	9.64	9.26	1.29	0.0275	0.867	NDC1	Coding
TC01002676.hg.1	8.83	9.27	-1.36	0.0432	0.867	SSBP3	Coding
TC01002686.hg.1	14.56	15.13	-1.49	0.0344	0.867	DHCR24	Coding
TC01002694.hg.1	5.51	5.13	1.3	0.0417	0.867	KANK4	Coding
TC01002725.hg.1	5.47	6.13	-1.57	0.0351	0.867	MIR3671	Coding
TC01002745.hg.1	9.2	9.63	-1.35	0.0331	0.867	SLC44A5	Coding
TC01002791.hg.1	3.53	3.08	1.36	0.0346	0.867	ASB17	Coding
TC01002794.hg.1	10.11	10.43	-1.25	0.0393	0.867	GBP2	Coding
TC01006361.hg.1	10.48	9.95	1.44	0.0264	0.867	GCLM	Coding
TC01002882.hg.1	3.67	3.3	1.29	0.0329	0.867	RBM15	Coding
TC01002970.hg.1	8.61	8.2	1.33	0.0336	0.867	HORMAD1	Coding
TC01003209.hg.1	5.92	6.35	-1.35	0.0354	0.867	LYSMD1	Coding
TC01003220.hg.1	8.57	8.89	-1.25	0.0327	0.867	VPS72	Coding
TC01006371.hg.1	7.76	7.3	1.37	0.03	0.867	TDRKH	Coding
TC01003229.hg.1	5.53	6.34	-1.76	0.0224	0.867	TCHHL1	Coding
TC01003241.hg.1	8.24	9.03	-1.73	0.0366	0.867	S100A8	Coding
TC01003261.hg.1	9.17	8.58	1.51	0.038	0.867	S100A2	Coding
TC01003268.hg.1	7.44	7.98	-1.45	0.0322	0.867	S100A16	Coding
TC01003269.hg.1	11.22	11.64	-1.34	0.025	0.867	RIT1	Coding
TC01003324.hg.1	5.46	6.14	-1.6	0.03	0.867	SNORA80E	Coding
TC01003326.hg.1	7.02	6.07	1.94	0.0224	0.867	IQGAP3	Coding
TC01003343.hg.1	6.92	7.51	-1.5	0.0348	0.867	IGSF9	Coding
TC01003393.hg.1	3.51	3.12	1.31	0.028	0.867	MIR3119-1	Coding
TC01003506.hg.1	3.08	2.74	1.26	0.023	0.867	MIR488	Coding
TC01003557.hg.1	7.8	7.53	1.2	0.0396	0.867	ACBD6; LHX4-AS1	Coding
TC01006385.hg.1	6.75	6.23	1.44	0.0432	0.867	LINC00862	Coding
TC01003677.hg.1	3.64	3.95	-1.24	0.0274	0.867	C1orf147	Coding
TC01003762.hg.1	10.88	11.76	-1.83	0.0222	0.867	C1orf116	Coding
TC01003771.hg.1	10.71	11.2	-1.41	0.0471	0.867	SLC30A1	Coding
TC01003796.hg.1	6.97	6.17	1.73	0.0474	0.867	NEK2	Coding
TC01003798.hg.1	7.43	7.78	-1.27	0.0378	0.867	ANGEL2	Coding
TC01003813.hg.1	12	11.67	1.25	0.0319	0.867	AIDA	Coding
TC01003868.hg.1	11.26	11.56	-1.24	0.0241	0.867	WDR26	Coding
TC01003883.hg.1	9.59	9.99	-1.32	0.0461	0.867	SDE2	Coding
TC01003896.hg.1	7.55	7.19	1.28	0.0301	0.867	AKT3	Coding
TC01004040.hg.1	9.62	9.28	1.27	0.0308	0.867	ATRAID	Coding
TC02000167.hg.1	11.75	11.25	1.42	0.0214	0.867	WDR43	Coding
TC02000187.hg.1	8.7	9.56	-1.81	0.0416	0.867	CLIP4	Coding
TC02000192.hg.1	10.57	10.27	1.23	0.0345	0.867	BIRC6	Coding
TC02000213.hg.1	4.84	4.49	1.27	0.0282	0.867	LINC01119	Coding
TC02004964.hg.1	9.2	8.85	1.27	0.0421	0.867	FOXN2	Coding
TC02000302.hg.1	11.61	10.7	1.88	0.0315	0.867	ANTXR1	Coding
TC02000403.hg.1	5.4	6.21	-1.75	0.0344	0.867	OR7E91P	Coding
TC02000426.hg.1	6.5	6.09	1.33	0.033	0.867	ALMS1	Coding
TC02000443.hg.1	6.3	5.97	1.26	0.0283	0.867	SEMA4F	Coding
TC02000465.hg.1	7.52	6.7	1.77	0.0221	0.867	LINC00152; MIR4435-2HG	Coding
TC02000535.hg.1	11.06	11.81	-1.68	0.0221	0.867	PROM2	Coding
TC02000571.hg.1	8.35	8.66	-1.24	0.0463	0.867	C2orf49	Coding
TC02000646.hg.1	4.5	4.86	-1.28	0.0459	0.867	IL36A	Coding
TC02000716.hg.1	4.42	4.81	-1.31	0.0397	0.867	IL36RN	Coding
TC02000717.hg.1	6.8	7.8	-2	0.0385	0.867	IL1RN	Coding
TC02000720.hg.1	8.75	9.14	-1.31	0.0311	0.867	PLEKHB2	Coding
TC02000829.hg.1	10.09	10.79	-1.62	0.0298	0.867	UBR3	Coding
TC02001009.hg.1	4.64	4.99	-1.28	0.0243	0.867	DLX1	Coding
TC02001026.hg.1	8.64	9.12	-1.39	0.035	0.867	SCRN3	Coding
TC02001038.hg.1	11.26	10.96	1.23	0.0226	0.867	WDR75	Coding
TC02001108.hg.1	5.94	6.31	-1.29	0.0389	0.867	WNT10A	Coding
TC02001314.hg.1	5.68	6.03	-1.27	0.023	0.867	SCARNA5	Coding
TC02001416.hg.1	5.45	5.72	-1.21	0.0464	0.867	DUSP28	Coding
TC02001466.hg.1	6.17	6.84	-1.6	0.0357	0.867	FAM110C	Coding
TC02001494.hg.1	10.36	11.25	-1.86	0.0269	0.867	MBOAT2	Coding
TC02001556.hg.1	10.1	9.75	1.27	0.0426	0.867	ROCK2	Coding
TC02001576.hg.1	4.61	4.26	1.27	0.0365	0.867	LOC100505716	Coding
TC02001698.hg.1	9.32	9.62	-1.23	0.0311	0.867	MAP4K3	Coding
TC02001765.hg.1	10.27	9.97	1.23	0.0304	0.867	PNPT1	Coding
TC02001866.hg.1	5.93	6.26	-1.26	0.0431	0.867	BCL11A	Coding
TC02001885.hg.1	5.87	5.56	1.24	0.0256	0.867	CYP26B1	Coding
TC02001976.hg.1	6.16	6.8	-1.56	0.0377	0.867	DGUOK-AS1	Coding
TC02001989.hg.1	4.07	4.35	-1.21	0.0407	0.867	RNU7-64P	Coding
TC02002040.hg.1	8.7	8.34	1.28	0.0295	0.867	ANKRD36B; ANKRD36	Coding
TC02002120.hg.1	4.92	5.23	-1.24	0.0436	0.867	EDAR	Coding
TC02002183.hg.1	6.71	6.39	1.25	0.0368	0.867	ZC3H8	Coding
TC02002212.hg.1	9.69	9.02	1.59	0.0398	0.867	IL1B	Coding
TC02002219.hg.1	3.55	4.53	-1.98	0.0473	0.867	IL36B	Coding
TC02002220.hg.1	4.83	4.49	1.27	0.0214	0.867	MIR1302-3	Coding
TC02002225.hg.1	5.27	5.84	-1.48	0.0469	0.867	NCKAP5	Coding
TC02002365.hg.1	4.58	4.26	1.25	0.0385	0.867	ZEB2; ZEB2-AS1	Coding
TC02002399.hg.1	7.33	7.92	-1.51	0.0274	0.867	COBLL1	Coding
TC02002487.hg.1	4.78	5.51	-1.66	0.0254	0.867	DLX2	Coding
TC02002525.hg.1	4.79	4.49	1.23	0.0371	0.867	WIPF1	Coding
TC02002541.hg.1	8.31	8.58	-1.21	0.0356	0.867	ORMDL1	Coding
TC02002616.hg.1	4.51	4.89	-1.3	0.0257	0.867	SDPR	Coding
TC02002627.hg.1	9.86	9.41	1.37	0.0473	0.867	STK17B	Coding
TC02002637.hg.1	5.5	4.81	1.62	0.0437	0.867	SCG2	Coding
TC02002818.hg.1	3.15	2.85	1.23	0.0287	0.867	MIR4439	Coding
TC02002828.hg.1	6.7	5.87	1.78	0.0415	0.867	IRS1	Coding
TC02002830.hg.1	7.38	7.05	1.25	0.0294	0.867	HJURP	Coding
TC02002886.hg.1	3.36	2.92	1.35	0.0346	0.867	LINC00312	Coding
TC03000027.hg.1	6.03	6.55	-1.44	0.0219	0.867	IL17RE	Coding
TC03000046.hg.1	8.46	7.81	1.57	0.0395	0.867	FANCD2	Coding
TC03000051.hg.1	7.27	7.85	-1.49	0.0442	0.867	KAT2B	Coding
TC03000113.hg.1	8.7	9.43	-1.66	0.0402	0.867	NR1D2	Coding
TC03000127.hg.1	12.69	13.25	-1.47	0.0352	0.867	PDCD6IP	Coding
TC03000168.hg.1	8.16	8.71	-1.47	0.031	0.867	ENTPD3	Coding
TC03000208.hg.1	7.86	8.37	-1.42	0.0367	0.867	ABHD5	Coding
TC03000231.hg.1	6.6	6.93	-1.26	0.0462	0.867	ZNF35	Coding
TC03000239.hg.1	6.58	6.17	1.33	0.0264	0.867	KIF15	Coding
TC03000242.hg.1	6.73	7.31	-1.49	0.0291	0.867	NBEAL2	Coding
TC03000263.hg.1	5.82	6.25	-1.35	0.0287	0.867	SPCS1	Coding
TC03000343.hg.1	9.14	9.62	-1.39	0.0277	0.867	PRKCD	Coding
TC03000348.hg.1	10.29	9.67	1.53	0.0359	0.867	FLNB	Coding
TC03000375.hg.1	5.29	5.62	-1.26	0.0444	0.867	KCTD6	Coding
TC03000379.hg.1	6.69	6.39	1.23	0.0364	0.867	CMSS1	Coding
TC03000503.hg.1	7.03	6.72	1.24	0.0404	0.867	MCM2	Coding
TC03000664.hg.1	5.45	5.74	-1.23	0.0366	0.867	NUDT16	Coding
TC03000710.hg.1	6.36	6.79	-1.34	0.0364	0.867	ACPP	Coding
TC03000714.hg.1	5.47	5.99	-1.44	0.0465	0.867	P2RY1	Coding
TC03000835.hg.1	10.1	10.48	-1.31	0.0222	0.867	MFN1	Coding
TC03000953.hg.1	4.17	4.69	-1.43	0.0288	0.867	FETUB	Coding
TC03001021.hg.1	5.37	4.95	1.34	0.0379	0.867	IL1RAP	Coding
TC03001048.hg.1	4.05	4.37	-1.25	0.0232	0.867	LINC00885	Coding
TC03001092.hg.1	11.81	11.49	1.25	0.0435	0.867	PAK2	Coding
TC03001100.hg.1	7.82	7.33	1.41	0.037	0.867	RAD18	Coding
TC03001146.hg.1	8.05	7.28	1.7	0.0346	0.867	SGOL1	Coding
TC03001227.hg.1	5.98	6.56	-1.49	0.0385	0.867	EPM2AIP1	Coding
TC03001285.hg.1	7.42	8.02	-1.51	0.0297	0.867	ZDHHC3	Coding
TC03001343.hg.1	8.25	8.72	-1.38	0.0273	0.867	FYCO1	Coding
TC03001353.hg.1	3.77	3.3	1.38	0.0469	0.867	CCR1	Coding
TC03001355.hg.1	5.39	5.03	1.28	0.0226	0.867	UCN2	Coding
TC03003379.hg.1	6.71	6.26	1.37	0.0255	0.867	SLC26A6	Coding
TC03003381.hg.1	8.27	7.74	1.45	0.0433	0.867	GBE1	Coding
TC03001575.hg.1	4.2	3.7	1.42	0.0462	0.867	MIR4795	Coding
TC03001584.hg.1	6.44	6	1.36	0.0397	0.867	POLQ	Coding
TC03001695.hg.1	6.54	7.31	-1.7	0.04	0.867	WDR5B	Coding
TC03001703.hg.1	8.66	8.04	1.54	0.0383	0.867	ITGB5	Coding
TC03001717.hg.1	7.13	7.65	-1.44	0.0268	0.867	SNORA7B; RPL32P3	Coding
TC03001768.hg.1	10.26	10.65	-1.32	0.0248	0.867	MBD4	Coding
TC03001771.hg.1	5.64	5.36	1.21	0.0458	0.867	RBP1	Coding
TC03001834.hg.1	6.79	7.07	-1.21	0.0401	0.867	SERP1	Coding
TC03001899.hg.1	3.64	3.97	-1.25	0.0384	0.867	SLC33A1	Coding
TC03001930.hg.1	5.69	6.13	-1.36	0.0286	0.867	MECOM	Coding
TC03001979.hg.1	5.24	6.12	-1.84	0.0368	0.867	ATP13A4	Coding
TC03002121.hg.1	7.25	7.68	-1.35	0.0386	0.867	ZNF141	Coding
TC04000006.hg.1	5.17	5.96	-1.73	0.0474	0.867	S100P	Coding
TC04000072.hg.1	7.3	7.87	-1.49	0.0328	0.867	KIAA0232	Coding
TC04000074.hg.1	10.75	9.94	1.75	0.0239	0.867	KLHL5	Coding
TC04000224.hg.1	9.1	8.75	1.28	0.0393	0.867	PAICS	Coding
TC04000331.hg.1	7.53	7.19	1.26	0.0328	0.867	ANXA3	Coding
TC04000437.hg.1	9.85	10.36	-1.42	0.0348	0.867	PTPN13	Coding
TC04000469.hg.1	4.75	5.06	-1.23	0.0252	0.867	BBS12	Coding
TC04000629.hg.1	4.33	4	1.25	0.0384	0.867	LOC105377443	Coding
TC04000672.hg.1	6.8	7.23	-1.35	0.0257	0.867	TRIM2	Coding
TC04000770.hg.1	7.86	8.29	-1.35	0.0359	0.867	ETFDH	Coding
TC04000806.hg.1	7.54	7.85	-1.24	0.0312	0.867	RAPGEF2	Coding
TC04000809.hg.1	12.77	12.32	1.37	0.0242	0.867	MSMO1	Coding
TC04000828.hg.1	9.91	9.42	1.41	0.0423	0.867	PALLD	Coding
TC04000839.hg.1	10.1	10.56	-1.37	0.0361	0.867	CLCN3	Coding
TC04000845.hg.1	8.68	9.6	-1.89	0.0403	0.867	GALNT7	Coding
TC04000853.hg.1	5.32	5.72	-1.32	0.0467	0.867	LOC285500	Coding
TC04000875.hg.1	4.67	4.17	1.41	0.026	0.867	LINC01060	Coding
TC04000927.hg.1	7.73	7.49	1.19	0.0474	0.867	LYAR	Coding
TC04000989.hg.1	3.89	3.62	1.21	0.034	0.867	MIR95	Coding
TC04001016.hg.1	4.31	3.82	1.4	0.0277	0.867	LINC00504	Coding
TC04001050.hg.1	6.26	6.9	-1.56	0.025	0.867	FGFBP1	Coding
TC04001058.hg.1	10.56	11.16	-1.52	0.0371	0.867	SMIM14	Coding
TC04001132.hg.1	9.23	8.61	1.53	0.0362	0.867	APBB2	Coding
TC04001139.hg.1	5.7	6.32	-1.54	0.0344	0.867	CNGA1	Coding
TC04001172.hg.1	9.16	9.45	-1.22	0.0354	0.867	CLOCK	Coding
TC04001211.hg.1	12.69	12.07	1.53	0.0371	0.867	IGFBP7	Coding
TC04001226.hg.1	4.6	4.36	1.18	0.0448	0.867	PF4	Coding
TC04001281.hg.1	6.01	6.6	-1.51	0.0305	0.867	RASGEF1B	Coding
TC04002922.hg.1	4.36	4.64	-1.21	0.0431	0.867	PPM1K	Coding
TC04001372.hg.1	5.41	4.98	1.35	0.0284	0.867	SLC9B2	Coding
TC04002946.hg.1	4.08	4.32	-1.18	0.0436	0.867	NEUROG2	Coding
TC04001477.hg.1	12.38	11.57	1.75	0.0241	0.867	ANXA5	Coding
TC04001514.hg.1	6.84	6.28	1.47	0.0464	0.867	SCLT1	Coding
TC04001540.hg.1	4.83	4.53	1.23	0.0373	0.867	DCHS2	Coding
TC04001659.hg.1	7.21	7.52	-1.23	0.026	0.867	TMEM192	Coding
TC04001705.hg.1	4.82	4.42	1.32	0.047	0.867	SPOCK3	Coding
TC04001713.hg.1	7.85	7.59	1.2	0.0435	0.867	NEK1	Coding
TC04001725.hg.1	8.17	7.29	1.84	0.0398	0.867	HMGB2	Coding
TC04001741.hg.1	4.83	5.23	-1.32	0.0253	0.867	SNHG18	Coding
TC05000066.hg.1	11.02	11.57	-1.46	0.022	0.867	C5orf22	Coding
TC05000134.hg.1	5.26	5.52	-1.2	0.0422	0.867	LOC153684	Coding
TC05000195.hg.1	11.35	11.59	-1.19	0.047	0.867	ERBB2IP	Coding
TC05000280.hg.1	7.61	7.28	1.26	0.0458	0.867	CENPH	Coding
TC05000299.hg.1	7.09	6.25	1.79	0.0287	0.867	MAP1B	Coding
TC05000336.hg.1	5.5	5.94	-1.36	0.025	0.867	FAM151B	Coding
TC05000399.hg.1	7.47	6.99	1.4	0.0403	0.867	POLR3G	Coding
TC05000441.hg.1	11.52	11.8	-1.22	0.0417	0.867	SNX2	Coding
TC05000576.hg.1	4.41	4.13	1.21	0.04	0.867	CTXN3	Coding
TC05000609.hg.1	10.43	10.69	-1.2	0.0443	0.867	CDC42SE2	Coding
TC05000623.hg.1	8.21	8.56	-1.28	0.0355	0.867	WDR55	Coding
TC05000731.hg.1	3.29	3.72	-1.34	0.0382	0.867	VTRNA1-1	Coding
TC05000734.hg.1	4.74	4.33	1.33	0.0302	0.867	PCDHB3	Coding
TC05000744.hg.1	5.87	5.64	1.18	0.0406	0.867	PCDHGB5	Coding
TC05000764.hg.1	9.05	9.57	-1.44	0.0272	0.867	NDFIP1	Coding
TC05000777.hg.1	8.16	8.56	-1.32	0.0222	0.867	FBXO38	Coding
TC05000812.hg.1	7.44	7.08	1.28	0.0258	0.867	TCOF1	Coding
TC05000830.hg.1	8.9	8.48	1.34	0.0434	0.867	SPDL1	Coding
TC05000928.hg.1	7.57	8.19	-1.54	0.0315	0.867	CREBRF	Coding
TC05000958.hg.1	4.4	4.7	-1.23	0.0456	0.867	N4BP3	Coding
TC05001031.hg.1	3.49	3.77	-1.21	0.0347	0.867	OR4F29; OR4F3; OR4F16	Coding
TC05001089.hg.1	12.77	12.45	1.25	0.0248	0.867	NUP155	Coding
TC05001275.hg.1	8.05	8.35	-1.23	0.0234	0.867	TTC33	Coding
TC05001297.hg.1	8.63	8.93	-1.24	0.0307	0.867	MIER3	Coding
TC05001379.hg.1	6.8	7.41	-1.52	0.0231	0.867	ELOVL7	Coding
TC05001393.hg.1	7.01	7.34	-1.26	0.0341	0.867	ANKRA2	Coding
TC05001472.hg.1	13.21	13.49	-1.21	0.0324	0.867	ARRDC3	Coding
TC05001590.hg.1	4.44	4.93	-1.4	0.0457	0.867	MGC32805	Coding
TC05001718.hg.1	5	4.38	1.54	0.0319	0.867	FBN2	Coding
TC05001752.hg.1	10.44	10.96	-1.44	0.0222	0.867	SAR1B	Coding
TC05001793.hg.1	3.91	3.63	1.21	0.0412	0.867	TIFAB	Coding
TC05003429.hg.1	11.64	11.99	-1.28	0.0421	0.867	CDC23	Coding
TC05001827.hg.1	5.7	5.41	1.23	0.0348	0.867	PRELID2	Coding
TC05001896.hg.1	12.09	11.51	1.5	0.0399	0.867	LARS	Coding
TC05001900.hg.1	5.37	6.02	-1.56	0.0419	0.867	CAMK2A	Coding
TC05001934.hg.1	7.81	8.18	-1.29	0.0255	0.867	ZFP62	Coding
TC05002153.hg.1	10.14	9.83	1.24	0.0244	0.867	RIOK1	Coding
TC06000058.hg.1	6.11	6.36	-1.19	0.0428	0.867	ALDH5A1	Coding
TC06000146.hg.1	6.78	7.25	-1.38	0.0212	0.867	HIST1H3E; HIST1H3F	Coding
TC06000174.hg.1	8.59	9.02	-1.35	0.0229	0.867	DDR1; MIR4640	Coding
TC06000350.hg.1	4.43	4.9	-1.38	0.0356	0.867	C6orf25	Coding
TC06000382.hg.1	5.56	5.82	-1.2	0.0382	0.867	LOC100294145	Coding
TC06000405.hg.1	7.91	8.32	-1.33	0.0465	0.867	MAPK13	Coding
TC06000524.hg.1	9.24	9.58	-1.26	0.0416	0.867	C6orf89	Coding
TC06000536.hg.1	7.36	7.73	-1.29	0.043	0.867	FOXP4; MIR4641	Coding
TC06000571.hg.1	8.08	7.61	1.38	0.0397	0.867	BAG2	Coding
TC06000684.hg.1	8.91	9.55	-1.57	0.0464	0.867	FAM135A	Coding
TC06000715.hg.1	7.38	7.7	-1.24	0.0412	0.867	SMAP1	Coding
TC06000718.hg.1	12.35	11.77	1.49	0.0373	0.867	CD109	Coding
TC06000737.hg.1	7.53	8.21	-1.6	0.0252	0.867	DOPEY1	Coding
TC06000768.hg.1	5.68	6.05	-1.3	0.0227	0.867	RWDD2A	Coding
TC06000770.hg.1	5.6	5.87	-1.2	0.0345	0.867	TSTD3	Coding
TC06000830.hg.1	3.87	3.52	1.28	0.0345	0.867	BVES-AS1	Coding
TC06000841.hg.1	4.51	4.05	1.37	0.0381	0.867	FAM26E	Coding
TC06000921.hg.1	9.26	8.69	1.49	0.0306	0.867	NCOA7	Coding
TC06000961.hg.1	10.71	11.01	-1.22	0.0318	0.867	HINT3	Coding
TC06000963.hg.1	7.44	7.69	-1.19	0.0442	0.867	RNF146	Coding
TC06000969.hg.1	7.04	6.19	1.81	0.0347	0.867	ENPP1	Coding
TC06000985.hg.1	10.4	9.93	1.39	0.034	0.867	SNX9	Coding
TC06001126.hg.1	7.96	7.67	1.22	0.0474	0.867	ERMARD	Coding
TC06001195.hg.1	4.18	3.91	1.21	0.0437	0.867	MIR4644	Coding
TC06001200.hg.1	9.51	8.8	1.64	0.0455	0.867	IFITM4P	Coding
TC06001488.hg.1	7.56	7.05	1.42	0.0246	0.867	MDC1	Coding
TC06001507.hg.1	6.89	7.16	-1.21	0.0382	0.867	C6orf47	Coding
TC06001533.hg.1	12.81	13.09	-1.21	0.0295	0.867	ATF6B	Coding
TC06004121.hg.1	5.72	4.87	1.8	0.0419	0.867	HLA-DRB4	Coding
TC06001569.hg.1	12.85	12.22	1.54	0.032	0.867	FKBP5	Coding
TC06004150.hg.1	3.64	3.31	1.26	0.0281	0.867	ADCY10P1	Coding
TC06001711.hg.1	4.47	4.78	-1.23	0.0407	0.867	C6orf226	Coding
TC06001738.hg.1	9.39	9.73	-1.26	0.0253	0.867	YIPF3	Coding
TC06001750.hg.1	3.49	2.97	1.43	0.0321	0.867	MIR586	Coding
TC06001766.hg.1	12.79	13.1	-1.24	0.0256	0.867	TNFRSF21	Coding
TC06001777.hg.1	8.69	8.15	1.45	0.0252	0.867	MB21D1	Coding
TC06001873.hg.1	6.29	5.95	1.27	0.0387	0.867	FAXC	Coding
TC06001962.hg.1	12.62	13.09	-1.38	0.0321	0.867	CD164	Coding
TC06002000.hg.1	7.63	7.19	1.35	0.0269	0.867	REV3L	Coding
TC06002017.hg.1	8.85	8.33	1.43	0.0458	0.867	TRAF3IP2	Coding
TC06002020.hg.1	3.88	3.4	1.4	0.0432	0.867	COL10A1	Coding
TC06002044.hg.1	5.32	5.69	-1.29	0.0299	0.867	TSPYL4	Coding
TC06002046.hg.1	8.55	8.96	-1.33	0.0428	0.867	TSPYL1	Coding
TC06002047.hg.1	7.15	7.4	-1.2	0.0422	0.867	MCM9	Coding
TC06002059.hg.1	9.22	8.83	1.31	0.0407	0.867	MAN1A1	Coding
TC06002062.hg.1	4.35	4	1.27	0.0372	0.867	MOXD1	Coding
TC06002113.hg.1	5.45	5.85	-1.32	0.0424	0.867	VNN1	Coding
TC06002119.hg.1	4.68	4.38	1.23	0.0418	0.867	NHEG1	Coding
TC06002149.hg.1	4.77	5.1	-1.26	0.0447	0.867	IL20RA	Coding
TC06002150.hg.1	7.12	6.82	1.23	0.0301	0.867	KATNA1	Coding
TC06002213.hg.1	6.32	6.77	-1.37	0.043	0.867	RAET1E	Coding
TC06002219.hg.1	7.58	8.05	-1.39	0.0215	0.867	RAET1L	Coding
TC06002222.hg.1	8.87	9.33	-1.37	0.0275	0.867	SNORA20	Coding
TC06002278.hg.1	5.47	5.21	1.19	0.0439	0.867	RPS6KA2	Coding
TC06004057.hg.1	9.67	8.97	1.63	0.0388	0.867	FSCN1	Coding
TC07000055.hg.1	7.95	7.54	1.33	0.0273	0.867	MPP6	Coding
TC07000155.hg.1	4.79	4.37	1.34	0.0385	0.867	EPDR1	Coding
TC07003323.hg.1	8.14	8.41	-1.21	0.0405	0.867	ZNF138	Coding
TC07000386.hg.1	14.16	14.67	-1.43	0.0339	0.867	GTF2IP1; GTF2IP4	Coding
TC07000437.hg.1	5.9	6.29	-1.31	0.0385	0.867	CLDN4	Coding
TC07000447.hg.1	12.93	13.46	-1.44	0.0402	0.867	GTF2I	Coding
TC07000458.hg.1	7.34	7.67	-1.26	0.0222	0.867	POR; MIR4651	Coding
TC07000477.hg.1	10.62	11.11	-1.41	0.0274	0.867	LMTK2	Coding
TC07000582.hg.1	9.93	9.61	1.25	0.0283	0.867	TRRAP	Coding
TC07003396.hg.1	4.6	4.22	1.29	0.0252	0.867	MYH16	Coding
TC07000591.hg.1	6.48	7.17	-1.61	0.0346	0.867	AGFG2	Coding
TC07000625.hg.1	5.9	5.52	1.3	0.0238	0.867	PCOLCE	Coding
TC07000627.hg.1	4.72	4.34	1.3	0.0296	0.867	LOC101927902	Coding
TC07000677.hg.1	3.33	3.59	-1.2	0.0457	0.867	LOC100506682	Coding
TC07000762.hg.1	5.98	6.63	-1.57	0.0413	0.867	JHDM1D-AS1	Coding
TC07000878.hg.1	4.05	3.71	1.26	0.0234	0.867	TAS2R4	Coding
TC07000894.hg.1	5.02	4.66	1.28	0.0352	0.867	ZBED6CL	Coding
TC07000999.hg.1	5.7	6.09	-1.31	0.0238	0.867	AOC1	Coding
TC07001008.hg.1	9.94	9.64	1.23	0.0397	0.867	IGF2BP3	Coding
TC07001194.hg.1	4.83	4.51	1.24	0.0282	0.867	LOC100130673	Coding
TC07001257.hg.1	9.89	10.37	-1.4	0.0405	0.867	POLR2J4; POLR2J2	Coding
TC07001329.hg.1	5.12	5.5	-1.3	0.0393	0.867	RASA4; RASA4CP	Coding
TC07001331.hg.1	3.93	3.34	1.5	0.0241	0.867	MIR3914-1	Coding
TC07001481.hg.1	6.5	6.9	-1.32	0.0287	0.867	DNAJC30	Coding
TC07001503.hg.1	4.92	5.4	-1.4	0.0288	0.867	CLDN3	Coding
TC07001506.hg.1	14.35	14.87	-1.43	0.0298	0.867	GTF2IP4; GTF2IP1	Coding
TC07003359.hg.1	4.85	4.51	1.27	0.0281	0.867	CACNA2D1	Coding
TC07001563.hg.1	6.59	7.32	-1.66	0.0229	0.867	STEAP4	Coding
TC07001582.hg.1	8.31	8.75	-1.36	0.0228	0.867	PEX1	Coding
TC07001601.hg.1	8.44	8.89	-1.37	0.0344	0.867	ZNF394	Coding
TC07001646.hg.1	7.84	7.3	1.45	0.0304	0.867	PLOD3	Coding
TC07001687.hg.1	6.32	6.93	-1.53	0.0406	0.867	RASA4; RASA4B	Coding
TC07003373.hg.1	6.92	7.26	-1.26	0.0326	0.867	NAPEPLD	Coding
TC07001715.hg.1	4.66	5.14	-1.39	0.022	0.867	RPL19P12	Coding
TC07001716.hg.1	5.42	4.89	1.45	0.028	0.867	NRCAM	Coding
TC07001751.hg.1	7.34	7.6	-1.2	0.0362	0.867	THAP5	Coding
TC07003302.hg.1	8.46	8.17	1.23	0.0311	0.867	IMPDH1	Coding
TC07001846.hg.1	4.5	5	-1.41	0.0364	0.867	ATG9B	Coding
TC07002025.hg.1	5.97	5.52	1.36	0.0286	0.867	ARHGEF10	Coding
TC08000010.hg.1	6.28	5.82	1.38	0.0255	0.867	TUSC3	Coding
TC08000119.hg.1	3.27	3.63	-1.28	0.0448	0.867	NRG1	Coding
TC08000252.hg.1	2.65	2.92	-1.2	0.0432	0.867	MIR124-2	Coding
TC08000431.hg.1	7.88	7.19	1.61	0.0362	0.867	ZBTB10	Coding
TC08000512.hg.1	12.96	12.4	1.48	0.0409	0.867	SQLE	Coding
TC08000729.hg.1	3.46	3.79	-1.26	0.0408	0.867	LINC01300	Coding
TC08000797.hg.1	5.24	5.49	-1.19	0.0412	0.867	THEM6	Coding
TC08000810.hg.1	10.41	10.73	-1.25	0.0352	0.867	GPAA1	Coding
TC08000839.hg.1	6.3	6.82	-1.44	0.0398	0.867	HR	Coding
TC08001033.hg.1	8.13	8.64	-1.43	0.0242	0.867	REEP4	Coding
TC08001034.hg.1	7.16	6.87	1.22	0.0313	0.867	TNFRSF10D	Coding
TC08001051.hg.1	6.85	6.54	1.24	0.0439	0.867	THAP1	Coding
TC08001183.hg.1	8.5	8.18	1.25	0.0349	0.867	PDE7A	Coding
TC08001282.hg.1	10.78	11.11	-1.25	0.046	0.867	ARFGEF1	Coding
TC08001293.hg.1	9.45	9.73	-1.21	0.0451	0.867	RNF19A	Coding
TC08001476.hg.1	11.25	11.83	-1.49	0.0211	0.867	AZIN1	Coding
TC08001501.hg.1	4.94	5.5	-1.48	0.0413	0.867	BAALC-AS1	Coding
TC08001505.hg.1	4.03	3.77	1.19	0.0377	0.867	SNTB1	Coding
TC08001565.hg.1	9.69	9.94	-1.19	0.0459	0.867	ZHX1	Coding
TC08002619.hg.1	5.24	4.91	1.26	0.0315	0.867	KLHL38	Coding
TC08001592.hg.1	15.77	15.2	1.48	0.0229	0.867	NDRG1	Coding
TC08001659.hg.1	4.77	5.05	-1.22	0.0301	0.867	LYPD2	Coding
TC08001704.hg.1	6.33	7.01	-1.6	0.0425	0.867	LYNX1	Coding
TC08001705.hg.1	4.99	4.52	1.39	0.0266	0.867	NPR2	Coding
TC09000195.hg.1	4.11	4.47	-1.28	0.027	0.867	LOC101927827	Coding
TC09000254.hg.1	6.34	6.09	1.19	0.0389	0.867	FAM27E3	Coding
TC09000260.hg.1	7.79	8.57	-1.72	0.0255	0.867	FAM122A	Coding
TC09000317.hg.1	9.63	10.29	-1.59	0.0346	0.867	TJP2	Coding
TC09000319.hg.1	6.3	5.96	1.27	0.0249	0.867	GCNT1	Coding
TC09000350.hg.1	8.53	7.71	1.76	0.0275	0.867	CDC20P1	Coding
TC09000395.hg.1	8.73	7.76	1.96	0.0406	0.867	S1PR3	Coding
TC09002901.hg.1	10.75	10.36	1.3	0.044	0.867	SMC2	Coding
TC09000526.hg.1	5.23	4.73	1.41	0.0312	0.867	FSD1L	Coding
TC09000536.hg.1	9.79	9.26	1.44	0.0239	0.867	ZNF462	Coding
TC09000544.hg.1	12.12	12.55	-1.34	0.0437	0.867	UGCG	Coding
TC09000560.hg.1	3.38	3.12	1.2	0.0473	0.867	MIR455	Coding
TC09000581.hg.1	7.16	6.7	1.38	0.0247	0.867	PAPPA	Coding
TC09000593.hg.1	5.21	5.59	-1.31	0.0385	0.867	RALGPS1	Coding
TC09000662.hg.1	5.64	6.3	-1.57	0.0284	0.867	C9orf16	Coding
TC09000678.hg.1	7.96	8.29	-1.26	0.0348	0.867	DOLPP1	Coding
TC09000707.hg.1	11.28	10.9	1.3	0.0245	0.867	ABL1	Coding
TC09000741.hg.1	5.52	5.97	-1.37	0.0409	0.867	NOXA1	Coding
TC09000849.hg.1	8	8.33	-1.25	0.0219	0.867	AK3	Coding
TC09000884.hg.1	9.41	8.82	1.5	0.0465	0.867	NFIB	Coding
TC09000916.hg.1	8.07	8.97	-1.88	0.038	0.867	ZDHHC21	Coding
TC09000918.hg.1	7.61	7.93	-1.25	0.0233	0.867	C9orf72	Coding
TC09000990.hg.1	9.74	9.99	-1.19	0.0474	0.867	DCAF12	Coding
TC09001028.hg.1	6.11	6.82	-1.63	0.0251	0.867	FAM214B	Coding
TC09001052.hg.1	9.17	9.55	-1.3	0.0443	0.867	ZBTB5	Coding
TC09001079.hg.1	6.28	6.59	-1.24	0.0221	0.867	ZNF658B	Coding
TC09001104.hg.1	4.22	4.78	-1.48	0.0321	0.867	LOC101927827	Coding
TC09001140.hg.1	9.28	8.68	1.52	0.0272	0.867	AAED1	Coding
TC09001377.hg.1	6.85	7.14	-1.22	0.032	0.867	ZNF322	Coding
TC09002940.hg.1	10.72	11.08	-1.28	0.0397	0.867	PTPN3	Coding
TC09001468.hg.1	4.66	4.21	1.37	0.0391	0.867	OR2K2	Coding
TC09001481.hg.1	5.79	5.16	1.55	0.0369	0.867	C9orf84	Coding
TC09001486.hg.1	9.16	9.51	-1.27	0.0248	0.867	MEGF9	Coding
TC09001537.hg.1	6.66	6.32	1.27	0.0343	0.867	PHF19	Coding
TC09001540.hg.1	6.49	6.77	-1.21	0.0472	0.867	NR6A1	Coding
TC09001580.hg.1	7.74	8.17	-1.35	0.0251	0.867	FNBP1	Coding
TC09001656.hg.1	7.44	7.15	1.22	0.0347	0.867	DDX31	Coding
TC09001675.hg.1	9.76	9.01	1.68	0.0353	0.867	VAV2	Coding
TC09001696.hg.1	6.7	5.79	1.89	0.0214	0.867	MIR3689F	Coding
TC09001709.hg.1	8.73	8.47	1.2	0.0473	0.867	SDCCAG3	Coding
TC09001730.hg.1	8	8.5	-1.42	0.0406	0.867	OFD1	Coding
TC0X000061.hg.1	9.26	9.96	-1.62	0.0286	0.867	HMGA1P1	Coding
TC0X000127.hg.1	5.25	5.69	-1.36	0.0306	0.867	GK	Coding
TC0X000141.hg.1	14.69	15.21	-1.43	0.0299	0.867	DDX3X	Coding
TC0X000199.hg.1	11.02	11.38	-1.28	0.0323	0.867	MAOA	Coding
TC0X000207.hg.1	6.3	7.06	-1.69	0.0247	0.867	CCDC120	Coding
TC0X000264.hg.1	7.27	7.55	-1.22	0.0369	0.867	APEX2	Coding
TC0X000326.hg.1	8.11	8.39	-1.21	0.0464	0.867	TLE1P1	Coding
TC0X000350.hg.1	6.07	6.37	-1.23	0.0326	0.867	FOXO4	Coding
TC0X000381.hg.1	14.83	14.24	1.51	0.0303	0.867	PGK1	Coding
TC0X000425.hg.1	6.94	6.63	1.24	0.0405	0.867	CXorf57	Coding
TC0X000517.hg.1	3.92	4.23	-1.24	0.0403	0.867	LOC101928336	Coding
TC0X000581.hg.1	6.89	7.68	-1.74	0.0319	0.867	VGLL1	Coding
TC0X000662.hg.1	10.67	11.38	-1.63	0.0335	0.867	TMEM185A	Coding
TC0X000714.hg.1	8.3	8.8	-1.42	0.0326	0.867	MTM1	Coding
TC0X000723.hg.1	10.66	11.01	-1.27	0.047	0.867	ATP6AP1	Coding
TC0X000771.hg.1	9.15	9.85	-1.63	0.0433	0.867	ANOS1	Coding
TC0X000829.hg.1	6.66	7.32	-1.58	0.0445	0.867	MID1	Coding
TC0X000855.hg.1	9.71	10.08	-1.29	0.0285	0.867	TAB3	Coding
TC0X000941.hg.1	6.97	7.89	-1.9	0.0326	0.867	MIR221	Coding
TC0X000985.hg.1	6.38	5.61	1.71	0.0336	0.867	SLC38A5	Coding
TC0X001009.hg.1	5.75	6	-1.19	0.0388	0.867	SLC35A2	Coding
TC0X001019.hg.1	7.07	7.4	-1.26	0.0468	0.867	ARHGEF9	Coding
TC0X001092.hg.1	8.07	8.57	-1.41	0.0295	0.867	TRMT2B	Coding
TC0X001214.hg.1	7.59	7.94	-1.27	0.0404	0.867	ARMCX6	Coding
TC0X001221.hg.1	11.24	10.52	1.65	0.0436	0.867	SMARCA1	Coding
TC0X001353.hg.1	7.76	8.45	-1.62	0.0384	0.867	TMEM185A	Coding
TC0X001482.hg.1	9.71	9.45	1.19	0.036	0.867	GTPBP4	Coding
TC10000008.hg.1	9.15	8.7	1.36	0.043	0.867	PFKFB3	Coding
TC10000053.hg.1	4.52	4.84	-1.25	0.0224	0.867	LOC101928524	Coding
TC10000103.hg.1	5.47	6.35	-1.84	0.025	0.867	BAMBI	Coding
TC10000199.hg.1	6.96	6.59	1.29	0.0222	0.867	ZNF22	Coding
TC10000290.hg.1	4.09	4.36	-1.21	0.0291	0.867	GPRIN2	Coding
TC10000301.hg.1	13.65	14	-1.28	0.0379	0.867	NCOA4	Coding
TC10000338.hg.1	11	11.38	-1.3	0.04	0.867	KIF1BP	Coding
TC10000414.hg.1	5.36	5.05	1.24	0.0295	0.867	CEP57L1P1	Coding
TC10000427.hg.1	4.9	4.59	1.24	0.0261	0.867	ADAMTS14	Coding
TC10000433.hg.1	5.67	5.26	1.33	0.0312	0.867	PAPSS2	Coding
TC10000621.hg.1	9.59	8.76	1.78	0.0341	0.867	KIF20B	Coding
TC10000644.hg.1	6.07	5.67	1.32	0.0363	0.867	SFR1	Coding
TC10000780.hg.1	13.15	13.79	-1.55	0.0246	0.867	PDCD4; MIR4680	Coding
TC10000808.hg.1	4.65	5.24	-1.5	0.035	0.867	LOC103344931	Coding
TC10000817.hg.1	7.86	7.03	1.77	0.0327	0.867	LOC105376382	Coding
TC10000997.hg.1	6.66	6.37	1.23	0.0256	0.867	HACD1	Coding
TC10001075.hg.1	7.9	8.21	-1.24	0.0458	0.867	MPP7	Coding
TC10001136.hg.1	14.37	13.99	1.3	0.0304	0.867	ITGB1	Coding
TC10001163.hg.1	5.86	5.57	1.22	0.031	0.867	RASGEF1A	Coding
TC10001200.hg.1	4.2	3.88	1.25	0.0452	0.867	LINC01553	Coding
TC10001318.hg.1	8.53	8.87	-1.26	0.0335	0.867	DLG5	Coding
TC10001445.hg.1	5.11	5.44	-1.26	0.044	0.867	CPEB3	Coding
TC10001526.hg.1	10.18	10.52	-1.26	0.022	0.867	CCDC186; MIR2110	Coding
TC10001674.hg.1	8.04	8.86	-1.77	0.0281	0.867	ABLIM1	Coding
TC10001676.hg.1	6.55	6.31	1.18	0.0454	0.867	HSPA12A	Coding
TC10001681.hg.1	11.07	11.64	-1.48	0.0288	0.867	PDZD8	Coding
TC10001688.hg.1	6.03	5.7	1.26	0.0331	0.867	FAM24B	Coding
TC10002954.hg.1	9.41	10.27	-1.82	0.0369	0.867	IKZF5	Coding
TC10001718.hg.1	4.61	4.31	1.23	0.0369	0.867	CPXM2	Coding
TC10001721.hg.1	9.08	8.35	1.66	0.0379	0.867	CHST15	Coding
TC10001725.hg.1	6.97	7.45	-1.39	0.0262	0.867	SNORA3B	Coding
TC11000161.hg.1	10.86	10.44	1.35	0.0469	0.867	ADM	Coding
TC11000182.hg.1	8.13	7.65	1.39	0.0235	0.867	MICAL2	Coding
TC11000198.hg.1	9.6	9.27	1.26	0.0214	0.867	PARVA	Coding
TC11000201.hg.1	12.61	13.4	-1.74	0.0277	0.867	PRRG4	Coding
TC11000310.hg.1	11.12	10.79	1.25	0.0338	0.867	EXT2	Coding
TC11003446.hg.1	10.47	10.96	-1.41	0.0376	0.867	ATG13	Coding
TC11000399.hg.1	10.44	10.89	-1.37	0.0383	0.867	ZDHHC5	Coding
TC11000471.hg.1	8.52	8.83	-1.24	0.0231	0.867	FAM111A	Coding
TC11000483.hg.1	7.25	8.13	-1.84	0.0381	0.867	FRMD8	Coding
TC11000627.hg.1	6.83	7.12	-1.22	0.0396	0.867	EHBP1L1	Coding
TC11000634.hg.1	6.73	6.29	1.36	0.0364	0.867	MIR4690	Coding
TC11000636.hg.1	10.64	10.27	1.29	0.0393	0.867	PACS1	Coding
TC11000654.hg.1	7.86	8.44	-1.5	0.0316	0.867	BBS1	Coding
TC11003432.hg.1	11.03	11.56	-1.45	0.0459	0.867	ADRBK1	Coding
TC11000682.hg.1	7.01	7.56	-1.47	0.0344	0.867	ANKRD13D	Coding
TC11000683.hg.1	10.81	11.64	-1.78	0.0247	0.867	SSH3	Coding
TC11000684.hg.1	7.88	8.48	-1.52	0.046	0.867	ALDH3B1	Coding
TC11000702.hg.1	9.09	9.52	-1.35	0.0375	0.867	TCIRG1	Coding
TC11000704.hg.1	3.88	3.61	1.2	0.0343	0.867	LINC01537	Coding
TC11000761.hg.1	5.62	5.24	1.3	0.0315	0.867	MIR4692	Coding
TC11000769.hg.1	5.89	5.46	1.34	0.0393	0.867	ARHGEF17	Coding
TC11000774.hg.1	11.85	12.33	-1.4	0.0295	0.867	SNORD15B	Coding
TC11000808.hg.1	6.7	7.07	-1.29	0.0289	0.867	ANKRD42	Coding
TC11000858.hg.1	4.85	4.56	1.22	0.0257	0.867	LOC101929174	Coding
TC11000884.hg.1	3.45	3.13	1.24	0.0459	0.867	TRIM77	Coding
TC11000889.hg.1	7.23	7.53	-1.23	0.0333	0.867	ANKRD49	Coding
TC11000919.hg.1	8	7.58	1.33	0.0248	0.867	ATM	Coding
TC11000980.hg.1	9.99	10.4	-1.33	0.0412	0.867	PCSK7	Coding
TC11001046.hg.1	12.51	12.86	-1.27	0.0466	0.867	UBE4A	Coding
TC11001062.hg.1	5.7	6.36	-1.58	0.0344	0.867	UPK2	Coding
TC11001075.hg.1	5.57	6.16	-1.51	0.0357	0.867	C2CD2L	Coding
TC11001084.hg.1	4.74	4.3	1.35	0.0279	0.867	NTM	Coding
TC11001203.hg.1	16.41	16.77	-1.28	0.0412	0.867	CTSD	Coding
TC11003472.hg.1	5.33	5.07	1.2	0.0404	0.867	INS; IGF2; INS-IGF2	Coding
TC11001274.hg.1	3.57	3.3	1.21	0.0346	0.867	CASC23	Coding
TC11001382.hg.1	6.75	6.47	1.22	0.0353	0.867	NRIP3	Coding
TC11001395.hg.1	12.84	13.16	-1.25	0.0357	0.867	SNORD97	Coding
TC11001418.hg.1	8.66	8.94	-1.22	0.041	0.867	HPS5; H6PD	Coding
TC11001465.hg.1	3.56	3.26	1.24	0.0393	0.867	ERV9-1	Coding
TC11001502.hg.1	5.22	5.67	-1.37	0.0344	0.867	LOC100507144	Coding
TC11001549.hg.1	9.32	9.68	-1.29	0.0284	0.867	TRAF6	Coding
TC11001560.hg.1	9.29	9	1.22	0.0424	0.867	TIMM10	Coding
TC11001794.hg.1	9.67	9.36	1.24	0.0429	0.867	WDR74	Coding
TC11001883.hg.1	5.15	5.47	-1.25	0.046	0.867	RNASEH2C	Coding
TC11001940.hg.1	4.02	3.57	1.37	0.0354	0.867	CD248	Coding
TC11001962.hg.1	8.62	8.97	-1.27	0.0295	0.867	PITPNM1	Coding
TC11001986.hg.1	6.8	7.38	-1.49	0.0275	0.867	ARRB1	Coding
TC11002092.hg.1	4.82	4.43	1.3	0.0317	0.867	TENM4	Coding
TC11002140.hg.1	8.05	8.37	-1.25	0.0218	0.867	PCSK7	Coding
TC11002334.hg.1	5.11	4.41	1.62	0.0417	0.867	THY1	Coding
TC11002371.hg.1	6.05	5.53	1.43	0.0362	0.867	TEAD4	Coding
TC12000034.hg.1	7.26	6.92	1.27	0.0446	0.867	DDX12P	Coding
TC12000144.hg.1	11.34	11.87	-1.44	0.0286	0.867	GPRC5A; MIR614	Coding
TC12000182.hg.1	13.8	14.15	-1.27	0.0384	0.867	EMP1	Coding
TC12000189.hg.1	3.59	3.93	-1.27	0.0402	0.867	MIR3974	Coding
TC12000214.hg.1	5.26	4.98	1.21	0.0312	0.867	LINC00941	Coding
TC12000283.hg.1	11.88	11.46	1.34	0.0241	0.867	DNM1L	Coding
TC12000298.hg.1	8.05	8.65	-1.51	0.0331	0.867	SLC48A1	Coding
TC12000340.hg.1	6.34	6.61	-1.21	0.0366	0.867	CACNB3	Coding
TC12000357.hg.1	11.13	11.44	-1.24	0.0234	0.867	RAB5B	Coding
TC12000497.hg.1	12.9	12.51	1.31	0.0337	0.867	XPOT	Coding
TC12000569.hg.1	3.69	3.96	-1.2	0.0398	0.867	LOC100507175	Coding
TC12000596.hg.1	6.12	5.73	1.3	0.0415	0.867	NUP107	Coding
TC12000603.hg.1	8.4	8.92	-1.44	0.0455	0.867	ATXN7L3B	Coding
TC12000637.hg.1	3.47	3.72	-1.19	0.0471	0.867	MIR4699	Coding
TC12000673.hg.1	10.87	10.4	1.39	0.0354	0.867	ELK3	Coding
TC12000747.hg.1	11.88	12.29	-1.32	0.0298	0.867	PEBP1	Coding
TC12000926.hg.1	9.03	9.53	-1.41	0.0216	0.867	SUDS3	Coding
TC12000928.hg.1	10.65	11.01	-1.29	0.0247	0.867	MLEC	Coding
TC12000949.hg.1	6.67	7.27	-1.52	0.0406	0.867	UNC119B; MIR4700	Coding
TC12000950.hg.1	8.96	8.66	1.23	0.0393	0.867	P2RX4	Coding
TC12000956.hg.1	11.27	12.01	-1.67	0.0229	0.867	ZNF664	Coding
TC12003263.hg.1	10.69	11.13	-1.36	0.0389	0.867	SNORA49	Coding
TC12001052.hg.1	9.5	8.78	1.64	0.032	0.867	FOXM1	Coding
TC12001106.hg.1	6.69	6.41	1.22	0.0346	0.867	DDX12P; DDX11	Coding
TC12001201.hg.1	8.26	8.85	-1.51	0.0336	0.867	CLEC7A	Coding
TC12001215.hg.1	5.38	5.03	1.28	0.0465	0.867	PRR4	Coding
TC12003301.hg.1	9.42	10.2	-1.71	0.0263	0.867	MANSC1	Coding
TC12001253.hg.1	4.15	4.52	-1.29	0.0422	0.867	HIST4H4	Coding
TC12001272.hg.1	10.28	10.57	-1.22	0.0462	0.867	KRAS	Coding
TC12001314.hg.1	8.17	8.53	-1.28	0.0448	0.867	KIF21A	Coding
TC12001391.hg.1	6.45	7.18	-1.66	0.0302	0.867	PRICKLE1	Coding
TC12001405.hg.1	4.75	4.47	1.21	0.0387	0.867	COL2A1	Coding
TC12001440.hg.1	11.25	11.63	-1.3	0.0419	0.867	CCNT1	Coding
TC12001456.hg.1	8.53	8.16	1.29	0.0442	0.867	GALNT6	Coding
TC12001509.hg.1	10.06	9.64	1.34	0.0422	0.867	AAAS	Coding
TC12001547.hg.1	9.69	10.52	-1.77	0.0345	0.867	ZNF385A	Coding
TC12001570.hg.1	11.38	11.8	-1.33	0.0454	0.867	SNORD59A	Coding
TC12001611.hg.1	5.91	6.18	-1.21	0.0415	0.867	BBS10	Coding
TC12001753.hg.1	6.14	7.09	-1.93	0.0448	0.867	RASSF9	Coding
TC12001786.hg.1	3.57	3.3	1.2	0.0416	0.867	LOC728084	Coding
TC12001793.hg.1	6.79	6.42	1.29	0.0343	0.867	CEP83	Coding
TC12001824.hg.1	5.56	5.21	1.27	0.039	0.867	IKBIP	Coding
TC12001861.hg.1	9.21	9.48	-1.2	0.0455	0.867	ARL1	Coding
TC12001876.hg.1	4.79	5.22	-1.35	0.0462	0.867	VPS29	Coding
TC12001965.hg.1	9.02	9.3	-1.22	0.0441	0.867	C12orf49	Coding
TC12002009.hg.1	8.08	7.26	1.77	0.037	0.867	CIT; MIR1178	Coding
TC12002032.hg.1	10.62	9.86	1.69	0.032	0.867	PXN	Coding
TC12002037.hg.1	4.86	4.41	1.37	0.032	0.867	ALOX5AP	Coding
TC13000100.hg.1	7.59	6.67	1.88	0.0312	0.867	BRCA2	Coding
TC13000111.hg.1	7.16	6.62	1.46	0.0475	0.867	DGKH	Coding
TC13000151.hg.1	8.01	8.39	-1.3	0.0389	0.867	ALG11; UTP14C	Coding
TC13000220.hg.1	9.85	9.48	1.29	0.033	0.867	CKAP2	Coding
TC13000223.hg.1	9.2	9.58	-1.3	0.0284	0.867	ERCC5	Coding
TC13001721.hg.1	11.9	12.21	-1.24	0.0407	0.867	ZDHHC20	Coding
TC13000472.hg.1	5.47	5.77	-1.23	0.0446	0.867	N4BP2L1	Coding
TC13001722.hg.1	5.03	5.63	-1.52	0.0324	0.867	MIR3613	Coding
TC13000669.hg.1	7.2	6.67	1.44	0.0211	0.867	NEK3	Coding
TC13000686.hg.1	5.37	5.78	-1.33	0.0247	0.867	RNU6-66P	Coding
TC13000730.hg.1	5.37	5.69	-1.25	0.0473	0.867	DNAJC3-AS1	Coding
TC13000805.hg.1	4.9	4.54	1.29	0.0358	0.867	COL4A2-AS1	Coding
TC13000874.hg.1	6.29	7.11	-1.77	0.0382	0.867	SLC39A2	Coding
TC14000075.hg.1	3.98	3.54	1.36	0.0297	0.867	YME1L1	Coding
TC14000108.hg.1	5.59	5.25	1.27	0.033	0.867	PCK2	Coding
TC14000157.hg.1	7.5	7.78	-1.21	0.0422	0.867	DCAF11	Coding
TC14002192.hg.1	7.77	8.07	-1.24	0.0221	0.867	GMPR2	Coding
TC14000165.hg.1	9.91	10.29	-1.3	0.0432	0.867	CTAGE5	Coding
TC14002296.hg.1	10.19	10.57	-1.3	0.0354	0.867	CHURC1; CHURC1-FNTB	Coding
TC14002299.hg.1	6.91	6.55	1.28	0.0332	0.867	FUT8	Coding
TC14000397.hg.1	7.94	8.31	-1.3	0.039	0.867	CIPC	Coding
TC14002201.hg.1	3.76	4.07	-1.23	0.032	0.867	SNORA11B	Coding
TC14000564.hg.1	8.02	7.45	1.48	0.045	0.867	PPP4R4	Coding
TC14000585.hg.1	7.05	7.73	-1.61	0.0373	0.867	BDKRB2	Coding
TC14002310.hg.1	9.92	9.3	1.53	0.0457	0.867	VRK1	Coding
TC14000608.hg.1	4.75	5.23	-1.4	0.0458	0.867	SNORD113-1	Coding
TC14000664.hg.1	3.75	3.45	1.23	0.043	0.867	MIR376B	Coding
TC14000736.hg.1	5.72	6.22	-1.42	0.0275	0.867	SNORA28	Coding
TC14000798.hg.1	9.18	9.79	-1.53	0.0238	0.867	ADSSL1	Coding
TC14000819.hg.1	5.46	5.72	-1.2	0.0342	0.867	RPPH1	Coding
TC14000882.hg.1	8.32	8.7	-1.3	0.0469	0.867	TMEM55B	Coding
TC14000887.hg.1	7.75	8.41	-1.58	0.0427	0.867	NDRG2	Coding
TC14000908.hg.1	9.78	10.05	-1.21	0.0309	0.867	TRAPPC6B	Coding
TC14001064.hg.1	6.33	6.01	1.25	0.0384	0.867	LINC01599	Coding
TC14002345.hg.1	12.83	13.4	-1.48	0.0342	0.867	SOS2	Coding
TC14001116.hg.1	7.23	8.07	-1.8	0.0252	0.867	GCH1	Coding
TC14001152.hg.1	10.38	9.38	2	0.0466	0.867	DLGAP5	Coding
TC14001155.hg.1	5.78	5.41	1.29	0.0315	0.867	LINC00520	Coding
TC14001162.hg.1	4.53	4.08	1.37	0.03	0.867	LOC101927780	Coding
TC14001195.hg.1	4.43	4.03	1.31	0.0245	0.867	TEX21P	Coding
TC14001213.hg.1	4.73	4.46	1.2	0.0436	0.867	LOC102723809	Coding
TC14001218.hg.1	5.74	6.23	-1.41	0.0215	0.867	ATP6V1D	Coding
TC14001236.hg.1	10.38	9.79	1.5	0.0287	0.867	PLEK2	Coding
TC14001238.hg.1	7.48	7.81	-1.25	0.0233	0.867	ALDH6A1	Coding
TC14001303.hg.1	4.83	4.39	1.36	0.0332	0.867	GPR68	Coding
TC14001435.hg.1	12.69	12.36	1.25	0.0287	0.867	LGMN	Coding
TC14001451.hg.1	7.2	7.58	-1.3	0.0446	0.867	CKB	Coding
TC14001538.hg.1	3.43	3.75	-1.25	0.0341	0.867	IGHV1-3	Coding
TC14002245.hg.1	4.41	4.09	1.25	0.0235	0.867	IGHV4-28	Coding
TC14002260.hg.1	3.7	3.3	1.32	0.0357	0.867	SNORD115-32	Coding
TC15000102.hg.1	4.76	4.31	1.37	0.0361	0.867	APBA2	Coding
TC15000153.hg.1	9.48	8.98	1.42	0.0435	0.867	ARHGAP11B	Coding
TC15002760.hg.1	6.04	6.62	-1.49	0.0408	0.867	KLF13	Coding
TC15000198.hg.1	8.99	8.65	1.27	0.0428	0.867	KNSTRN	Coding
TC15000283.hg.1	7.51	7.26	1.19	0.045	0.867	ADAL	Coding
TC15000327.hg.1	4.34	4.04	1.23	0.0439	0.867	MAP1A	Coding
TC15000329.hg.1	11.14	11.52	-1.3	0.0358	0.867	USP3	Coding
TC15000584.hg.1	8.81	9.15	-1.27	0.0253	0.867	SNX1	Coding
TC15000588.hg.1	10.67	10.08	1.5	0.0239	0.867	MAP2K1	Coding
TC15000613.hg.1	11.65	12.33	-1.61	0.0332	0.867	SMAD3	Coding
TC15000622.hg.1	10.04	9.26	1.72	0.0444	0.867	KIF23	Coding
TC15000638.hg.1	6.48	6.09	1.32	0.033	0.867	THSD4	Coding
TC15000648.hg.1	4.42	4.1	1.25	0.0375	0.867	IL16	Coding
TC15000756.hg.1	3.74	4.15	-1.32	0.0255	0.867	SCARNA15	Coding
TC15000792.hg.1	9.45	9.95	-1.41	0.0331	0.867	ABHD2	Coding
TC15000844.hg.1	8.65	8.11	1.46	0.0464	0.867	FANCI	Coding
TC15000846.hg.1	4.56	4.3	1.2	0.0414	0.867	NDN	Coding
TC15001070.hg.1	10.12	10.52	-1.32	0.0452	0.867	AQR	Coding
TC15001202.hg.1	5.66	5.95	-1.22	0.0348	0.867	C15orf52	Coding
TC15001234.hg.1	7.55	8.23	-1.6	0.0312	0.867	RHOV	Coding
TC15001245.hg.1	8.05	8.46	-1.33	0.0357	0.867	PPIP5K1	Coding
TC15002808.hg.1	8.97	9.5	-1.45	0.0284	0.867	PPIP5K1	Coding
TC15002809.hg.1	6.73	7.36	-1.55	0.0406	0.867	DAPK2	Coding
TC15001546.hg.1	5.76	5.04	1.64	0.0317	0.867	ITGA11	Coding
TC15001593.hg.1	4.34	4.57	-1.17	0.0448	0.867	TYRO3P	Coding
TC15001686.hg.1	9.85	10.44	-1.51	0.0237	0.867	CTSH	Coding
TC15001713.hg.1	11.67	11.24	1.35	0.0413	0.867	BNC1	Coding
TC15001767.hg.1	9.13	8.4	1.66	0.0424	0.867	PRC1	Coding
TC15001858.hg.1	6.62	6.25	1.29	0.0419	0.867	TARSL2	Coding
TC15002013.hg.1	4.7	4.4	1.24	0.0414	0.867	TMEM204	Coding
TC16000043.hg.1	7.52	7.06	1.38	0.0439	0.867	CCNF	Coding
TC16000072.hg.1	8.92	9.33	-1.33	0.0429	0.867	ATP6V0C	Coding
TC16002054.hg.1	7.9	8.22	-1.25	0.0409	0.867	PDPK1	Coding
TC16000077.hg.1	11.73	12.15	-1.34	0.0305	0.867	KCTD5	Coding
TC16000082.hg.1	3.44	3.76	-1.24	0.0332	0.867	OR1F2P	Coding
TC16000118.hg.1	10.84	11.13	-1.22	0.0341	0.867	PDXDC1	Coding
TC16000186.hg.1	6.98	6.66	1.25	0.0224	0.867	C16orf45	Coding
TC16000190.hg.1	7.47	6.93	1.45	0.0454	0.867	C16orf62	Coding
TC16000216.hg.1	6.21	6.48	-1.2	0.0443	0.867	LYRM1	Coding
TC16000226.hg.1	7.5	7.24	1.19	0.0459	0.867	B2M	Coding
TC16000319.hg.1	8.48	8.19	1.22	0.0339	0.867	NPIPB3	Coding
TC16000322.hg.1	4.95	5.3	-1.28	0.0406	0.867	ITGAM	Coding
TC16000374.hg.1	8.25	8.73	-1.39	0.032	0.867	CYLD	Coding
TC16000443.hg.1	7.03	7.59	-1.47	0.0428	0.867	CAPNS2	Coding
TC16000456.hg.1	8.03	7.67	1.28	0.0225	0.867	MT1L	Coding
TC16002075.hg.1	15.82	15.43	1.31	0.0274	0.867	MT1X	Coding
TC16000476.hg.1	11.3	11.78	-1.4	0.0342	0.867	C16orf70	Coding
TC16000529.hg.1	14.58	14.86	-1.21	0.0474	0.867	CDH1	Coding
TC16000559.hg.1	10.24	9.95	1.22	0.033	0.867	NIP7	Coding
TC16000568.hg.1	12.11	11.85	1.21	0.0448	0.867	CMIP	Coding
TC16000640.hg.1	4.14	3.83	1.24	0.0355	0.867	LOC100129617	Coding
TC16000641.hg.1	7.44	7.84	-1.32	0.0357	0.867	KIAA0513	Coding
TC16000661.hg.1	5.48	5.12	1.29	0.0225	0.867	TIGD7	Coding
TC16000813.hg.1	12.37	12.97	-1.51	0.0239	0.867	EMP2	Coding
TC16000857.hg.1	14.08	13.72	1.28	0.038	0.867	RSL1D1	Coding
TC16000874.hg.1	6.72	6.04	1.6	0.0388	0.867	XYLT1	Coding
TC16000904.hg.1	11.71	12.23	-1.43	0.0222	0.867	GDE1	Coding
TC16000918.hg.1	8.63	8.01	1.53	0.0379	0.867	CDR2	Coding
TC16000948.hg.1	10.59	11.01	-1.34	0.0421	0.867	COG7	Coding
TC16000960.hg.1	6.46	6.99	-1.44	0.0239	0.867	YPEL3	Coding
TC16001019.hg.1	8.95	8.58	1.29	0.036	0.867	SLC6A10P	Coding
TC16001066.hg.1	8.39	9.12	-1.65	0.0269	0.867	AKTIP	Coding
TC16001120.hg.1	12.91	13.32	-1.33	0.0282	0.867	NUDT21	Coding
TC16001133.hg.1	6.44	6.94	-1.41	0.0381	0.867	DOK4	Coding
TC16001140.hg.1	12.34	12.69	-1.27	0.0421	0.867	GOT2	Coding
TC16001158.hg.1	15.82	15.01	1.76	0.0232	0.867	SLC7A5	Coding
TC16001335.hg.1	7.88	7.59	1.23	0.0391	0.867	PIEZO1; MIR4722	Coding
TC16001343.hg.1	8.35	8.61	-1.2	0.0368	0.867	CHMP1A	Coding
TC16001353.hg.1	9.91	10.53	-1.53	0.0327	0.867	NSF; NSFP1	Coding
TC17_ctg5_hap1000010.hg.1	8.6	9.26	-1.57	0.036	0.867	PLEKHM1; MIR4315-1; MIR4315-2	Coding
TC17_ctg5_hap1000013.hg.1	10.15	10.78	-1.54	0.0372	0.867	NSF; NSFP1	Coding
TC17_ctg5_hap1000015.hg.1	4.39	4.84	-1.36	0.0342	0.867	CRHR1-IT1	Coding
TC17_ctg5_hap1000022.hg.1	3.84	4.11	-1.21	0.045	0.867	SLC35G6	Coding
TC17000097.hg.1	8.16	8.49	-1.25	0.0278	0.867	MAP2K4	Coding
TC17000155.hg.1	8.05	8.38	-1.25	0.0364	0.867	MPRIP	Coding
TC17000194.hg.1	13.62	12.83	1.74	0.0458	0.867	KRT17P2	Coding
TC17000215.hg.1	9.57	10.22	-1.57	0.0347	0.867	SNORD42A	Coding
TC17000327.hg.1	4.67	4.32	1.28	0.0399	0.867	CCL2	Coding
TC17000383.hg.1	6.55	7.23	-1.6	0.0361	0.867	TMEM99	Coding
TC17000500.hg.1	5.46	5.06	1.31	0.0292	0.867	MIR2117	Coding
TC17000553.hg.1	15.2	15.51	-1.24	0.0271	0.867	GRN	Coding
TC17000570.hg.1	9.7	10.3	-1.52	0.0238	0.867	NSF; NSFP1	Coding
TC17000600.hg.1	9.95	10.25	-1.23	0.0357	0.867	CDK5RAP3	Coding
TC17000618.hg.1	3.83	4.09	-1.2	0.0384	0.867	FLJ45513	Coding
TC17000649.hg.1	6.88	7.28	-1.32	0.0378	0.867	PDK2	Coding
TC17000655.hg.1	3.2	2.94	1.2	0.0349	0.867	ANKFN1	Coding
TC17000697.hg.1	14	14.79	-1.73	0.0422	0.867	SCPEP1	Coding
TC17000702.hg.1	11.95	11.25	1.62	0.0316	0.867	TANC2	Coding
TC17000764.hg.1	7.91	7.32	1.5	0.0364	0.867	PITPNC1	Coding
TC17000794.hg.1	11.2	10.23	1.97	0.0212	0.867	RNF213	Coding
TC17000918.hg.1	5.5	5.77	-1.21	0.0455	0.867	METRNL	Coding
TC17000959.hg.1	5.99	6.31	-1.25	0.0346	0.867	TLCD2	Coding
TC17000982.hg.1	12.93	13.31	-1.3	0.0357	0.867	UBE2G1	Coding
TC17001020.hg.1	8.22	8.63	-1.34	0.0371	0.867	KIAA0753	Coding
TC17001064.hg.1	4.93	5.64	-1.63	0.0283	0.867	ALOX12-AS1	Coding
TC17001070.hg.1	7.91	7.22	1.62	0.0257	0.867	AURKB	Coding
TC17001109.hg.1	9.03	8.64	1.3	0.0431	0.867	MYH10	Coding
TC17001118.hg.1	3.64	4.19	-1.46	0.036	0.867	MIR548H3	Coding
TC17001150.hg.1	3.7	3.41	1.22	0.0473	0.867	MIR4731	Coding
TC17001159.hg.1	8.73	9.18	-1.37	0.0384	0.867	TOM1L2	Coding
TC17001194.hg.1	7.25	6.94	1.24	0.0242	0.867	ULK2	Coding
TC17001251.hg.1	9.18	8.86	1.25	0.029	0.867	ALDOC	Coding
TC17001301.hg.1	8.77	7.83	1.92	0.0277	0.867	FLOT2	Coding
TC17001311.hg.1	8.22	8.59	-1.29	0.039	0.867	TIAF1; MYO18A	Coding
TC17001315.hg.1	7.94	8.25	-1.24	0.0454	0.867	KRT19	Coding
TC17002906.hg.1	3.77	3.46	1.24	0.0354	0.867	LINC00974	Coding
TC17001511.hg.1	16.64	16.1	1.45	0.0314	0.867	KRT14	Coding
TC17001513.hg.1	6.81	6.28	1.45	0.0282	0.867	KIF18B	Coding
TC17001589.hg.1	6.05	5.33	1.64	0.0458	0.867	C1QL1	Coding
TC17001590.hg.1	8.22	8.87	-1.57	0.0344	0.867	PLEKHM1; MIR4315-1; MIR4315-2	Coding
TC17001601.hg.1	8.37	9.08	-1.63	0.0372	0.867	DLX3	Coding
TC17001675.hg.1	10.98	11.66	-1.6	0.023	0.867	TOB1	Coding
TC17001698.hg.1	6.4	6.86	-1.37	0.0404	0.867	CYB561	Coding
TC17001781.hg.1	8.11	8.37	-1.2	0.0353	0.867	SMARCD2	Coding
TC17001787.hg.1	8.42	8.99	-1.48	0.0457	0.867	PLEKHM1P; MIR4315-2; MIR4315-1	Coding
TC17002922.hg.1	7.5	7.95	-1.37	0.0316	0.867	ABCA5	Coding
TC17001830.hg.1	6.61	5.92	1.61	0.0282	0.867	SDK2	Coding
TC17001847.hg.1	4.03	4.34	-1.24	0.0264	0.867	USH1G	Coding
TC17001866.hg.1	6.19	6.74	-1.47	0.037	0.867	EVPL	Coding
TC17001891.hg.1	6.64	5.74	1.88	0.0391	0.867	CYGB	Coding
TC17001902.hg.1	4.59	4.32	1.21	0.0386	0.867	EMILIN2	Coding
TC18000014.hg.1	4.63	4.92	-1.22	0.0312	0.867	LINC00667	Coding
TC18000025.hg.1	10.97	11.29	-1.24	0.0212	0.867	NAPG	Coding
TC18000052.hg.1	8.44	9.15	-1.64	0.0282	0.867	SERPINB8	Coding
TC18001001.hg.1	5.77	5.5	1.21	0.0428	0.867	LAMA1	Coding
TC18000309.hg.1	4.21	4.57	-1.28	0.0354	0.867	CXADRP3	Coding
TC18000389.hg.1	9.75	10.69	-1.91	0.046	0.867	GAREM1	Coding
TC18000446.hg.1	9.1	9.35	-1.19	0.046	0.867	ZNF24	Coding
TC18000453.hg.1	4.9	4.38	1.43	0.0305	0.867	LOC101927809	Coding
TC18000459.hg.1	3.84	3.53	1.24	0.0308	0.867	TCEB3CL; TCEB3CL2; TCEB3C	Coding
TC18000489.hg.1	8.24	8.6	-1.28	0.0349	0.867	PIGN	Coding
TC18000552.hg.1	5.48	5.85	-1.29	0.0455	0.867	CFD	Coding
TC19000020.hg.1	7.97	7.65	1.24	0.0256	0.867	NCLN	Coding
TC19000067.hg.1	5.9	5.59	1.24	0.0217	0.867	MIR4746	Coding
TC19000089.hg.1	6.47	6.72	-1.19	0.0368	0.867	OR7D2	Coding
TC19000160.hg.1	11.76	12.46	-1.62	0.0247	0.867	SLC44A2	Coding
TC19000180.hg.1	6.75	7.31	-1.48	0.0243	0.867	ZSWIM4	Coding
TC19000241.hg.1	9.76	9.16	1.51	0.0377	0.867	PDCD5	Coding
TC19000427.hg.1	8.19	8.45	-1.19	0.0364	0.867	MED29	Coding
TC19000543.hg.1	6.01	5.75	1.2	0.0334	0.867	PLEKHG2	Coding
TC19000545.hg.1	7.62	7.96	-1.27	0.0371	0.867	ZNF234	Coding
TC19000619.hg.1	5.52	5.88	-1.28	0.0352	0.867	ZNF226	Coding
TC19000620.hg.1	7.81	7.3	1.42	0.0409	0.867	PVR	Coding
TC19000624.hg.1	4.28	4.59	-1.24	0.0257	0.867	MIR642A	Coding
TC19000652.hg.1	4.14	4.43	-1.22	0.0327	0.867	GPR32	Coding
TC19000766.hg.1	3.96	3.61	1.27	0.0242	0.867	ZNF137P	Coding
TC19000802.hg.1	2.98	3.3	-1.25	0.041	0.867	MIR520B	Coding
TC19000832.hg.1	5.53	5.78	-1.19	0.0466	0.867	EPS8L1	Coding
TC19000888.hg.1	10.22	10.78	-1.47	0.0322	0.867	ZNF134	Coding
TC19002665.hg.1	8.21	8.52	-1.24	0.0281	0.867	ZNF776	Coding
TC19002668.hg.1	5.42	5.01	1.33	0.0414	0.867	LOC100419840	Coding
TC19000962.hg.1	5.65	6.06	-1.33	0.0313	0.867	RNF225	Coding
TC19000965.hg.1	6.79	6.5	1.22	0.0315	0.867	TCF3	Coding
TC19001011.hg.1	7.61	7.89	-1.22	0.0355	0.867	STAP2	Coding
TC19001061.hg.1	7.29	6.96	1.25	0.0302	0.867	LONP1	Coding
TC19001081.hg.1	4.86	5.2	-1.27	0.0239	0.867	LYPLA2P2	Coding
TC19001120.hg.1	8.43	8.89	-1.38	0.0315	0.867	AP1M2	Coding
TC19001171.hg.1	7.9	8.5	-1.52	0.0307	0.867	DHPS	Coding
TC19001204.hg.1	8.31	7.91	1.32	0.044	0.867	GADD45GIP1	Coding
TC19001216.hg.1	9.87	10.17	-1.24	0.0401	0.867	PRKACA	Coding
TC19001231.hg.1	5.07	5.42	-1.27	0.0234	0.867	CYP4F24P	Coding
TC19001258.hg.1	11.05	11.82	-1.71	0.0214	0.867	CYP4F11	Coding
TC19001262.hg.1	7.27	7.55	-1.22	0.0472	0.867	ZNF506	Coding
TC19001340.hg.1	6.29	6.78	-1.41	0.0329	0.867	ZNF100	Coding
TC19001355.hg.1	9.58	10.37	-1.73	0.0212	0.867	ZNF91	Coding
TC19001367.hg.1	6.75	7.06	-1.24	0.0403	0.867	ZNF461	Coding
TC19001473.hg.1	4.65	4.93	-1.21	0.0449	0.867	CYP2T1P	Coding
TC19001548.hg.1	9.26	8.56	1.62	0.0428	0.867	PLAUR	Coding
TC19001593.hg.1	5.86	5.15	1.63	0.0224	0.867	ZNF404	Coding
TC19001598.hg.1	5.12	5.4	-1.22	0.0448	0.867	LENG9	Coding
TC19001848.hg.1	5.61	5.99	-1.31	0.0257	0.867	RDH13	Coding
TC19001855.hg.1	6.44	6.09	1.27	0.029	0.867	UBE2S	Coding
TC19001872.hg.1	7.33	8.12	-1.72	0.0361	0.867	ZNF416	Coding
TC19001899.hg.1	8.47	8.82	-1.28	0.0283	0.867	MAVS	Coding
TC20000043.hg.1	9.38	9.66	-1.22	0.0436	0.867	HM13; MCTS2P	Coding
TC20000191.hg.1	12.41	11.41	1.99	0.0366	0.867	TPX2	Coding
TC20000198.hg.1	7.92	7.53	1.31	0.0213	0.867	PROCR	Coding
TC20000248.hg.1	6.23	5.7	1.45	0.0471	0.867	FAM83D	Coding
TC20000293.hg.1	6.59	6.24	1.28	0.0318	0.867	TOX2	Coding
TC20000323.hg.1	8.56	9.09	-1.45	0.0229	0.867	TFAP2C	Coding
TC20000436.hg.1	10.85	11.71	-1.82	0.0244	0.867	OSBPL2	Coding
TC20000486.hg.1	7.66	7.37	1.22	0.0341	0.867	MRGBP	Coding
TC20000497.hg.1	7.43	8.08	-1.56	0.0242	0.867	FLRT3	Coding
TC20000642.hg.1	3.97	4.25	-1.21	0.0353	0.867	CST2	Coding
TC20000719.hg.1	7.84	8.31	-1.38	0.0238	0.867	ABHD12	Coding
TC20000732.hg.1	8.24	8.6	-1.28	0.0252	0.867	BCL2L1	Coding
TC20000756.hg.1	3.6	3.33	1.2	0.0343	0.867	FOXS1	Coding
TC20000757.hg.1	5.16	5.46	-1.23	0.0262	0.867	NECAB3	Coding
TC20000772.hg.1	6.55	6.23	1.25	0.038	0.867	SOGA1	Coding
TC20000819.hg.1	2.83	3.27	-1.36	0.0229	0.867	SPINT3	Coding
TC20000880.hg.1	9.46	9.83	-1.3	0.0396	0.867	ZNFX1	Coding
TC20000924.hg.1	6.47	5.85	1.54	0.0269	0.867	APCDD1L	Coding
TC20000985.hg.1	4.68	4.4	1.22	0.0395	0.867	JAM2	Coding
TC21000077.hg.1	5.56	6.04	-1.39	0.0235	0.867	URB1-AS1	Coding
TC21000116.hg.1	10.27	10.62	-1.28	0.0369	0.867	DYRK1A	Coding
TC21000164.hg.1	12.93	13.37	-1.36	0.0272	0.867	NRIP1	Coding
TC21000288.hg.1	4.42	4.01	1.33	0.0322	0.867	ADAMTS1	Coding
TC21000345.hg.1	5.14	4.73	1.33	0.0386	0.867	ERG	Coding
TC21000450.hg.1	8.68	8.14	1.45	0.0356	0.867	PSMG1	Coding
TC21000458.hg.1	5.43	5.12	1.25	0.0441	0.867	CBS; CBSL	Coding
TC21000500.hg.1	4.82	4.53	1.23	0.0231	0.867	LINC00313	Coding
TC21000507.hg.1	5.64	5.38	1.19	0.0417	0.867	HSF2BP	Coding
TC21000508.hg.1	8.99	8.72	1.21	0.0464	0.867	SMARCB1	Coding
TC22000139.hg.1	11.04	11.71	-1.59	0.0418	0.867	TIMP3	Coding
TC22000248.hg.1	8.63	8.14	1.4	0.0226	0.867	KDELR3	Coding
TC22000301.hg.1	11.24	11.59	-1.28	0.0279	0.867	ACO2	Coding
TC22000337.hg.1	6.64	6.26	1.3	0.0273	0.867	PARVB	Coding
TC22000370.hg.1	7.4	7.15	1.19	0.0448	0.867	PANX2	Coding
TC22000419.hg.1	5.3	5.56	-1.2	0.0446	0.867	TUBA3FP	Coding
TC22000528.hg.1	9.3	9.6	-1.23	0.0437	0.867	ASCC2	Coding
TC22000642.hg.1	9.4	9.11	1.22	0.0347	0.867	TCF20	Coding
TC22000843.hg.1	6.21	5.7	1.42	0.031	0.867	KIAA1644	Coding
TC22000866.hg.1	6.54	6.86	-1.25	0.0279	0.867	NUP50-AS1	Coding
TC22000872.hg.1	8.65	8.18	1.38	0.0321	0.867	CELSR1	Coding
TC22000889.hg.1	7.52	7.03	1.41	0.0263	0.867	MDC1	Coding
TC6_apd_hap1000077.hg.1	9.97	9.7	1.21	0.0359	0.867	FLOT1	Coding
TC6_apd_hap1000078.hg.1	4.47	4.88	-1.33	0.0385	0.867	C6orf25	Coding
TC6_cox_hap2000076.hg.1	5.94	6.38	-1.36	0.0342	0.867	LOC100294145	Coding
TC6_cox_hap2000096.hg.1	8.51	7.83	1.59	0.033	0.867	IFITM4P	Coding
TC6_cox_hap2000125.hg.1	7.45	6.96	1.41	0.0286	0.867	MDC1	Coding
TC6_cox_hap2000141.hg.1	12.66	12.92	-1.2	0.0319	0.867	ATF6B	Coding
TC6_cox_hap2000261.hg.1	4.47	4.88	-1.33	0.0385	0.867	C6orf25	Coding
TC6_dbb_hap3000067.hg.1	7.52	7.03	1.41	0.0263	0.867	MDC1	Coding
TC6_dbb_hap3000130.hg.1	5.46	5.79	-1.26	0.0384	0.867	C6orf47	Coding
TC6_dbb_hap3000151.hg.1	12.7	12.96	-1.2	0.0327	0.867	ATF6B	Coding
TC6_dbb_hap3000238.hg.1	5.94	6.3	-1.29	0.038	0.867	LOC100294145	Coding
TC6_mann_hap4000080.hg.1	7.5	7.01	1.41	0.0274	0.867	MDC1	Coding
TC6_mann_hap4000119.hg.1	7.65	8.01	-1.28	0.0361	0.867	DDR1	Coding
TC6_mcf_hap5000033.hg.1	4.47	4.88	-1.33	0.0385	0.867	C6orf25	Coding
TC6_mcf_hap5000062.hg.1	9.51	8.8	1.64	0.0455	0.867	IFITM4P	Coding
TC6_mcf_hap5000107.hg.1	7.52	7.02	1.41	0.0263	0.867	MDC1	Coding
TC6_mcf_hap5000120.hg.1	12.74	13	-1.2	0.0318	0.867	ATF6B	Coding
TC6_mcf_hap5000199.hg.1	4.56	4.95	-1.31	0.0369	0.867	C6orf25	Coding
TC6_qbl_hap6000067.hg.1	5.94	6.3	-1.29	0.038	0.867	LOC100294145	Coding
TC6_qbl_hap6000087.hg.1	7.7	7.22	1.39	0.026	0.867	MDC1	Coding
TC6_qbl_hap6000131.hg.1	4.47	4.88	-1.33	0.0385	0.867	C6orf25	Coding
TC6_ssto_hap7000063.hg.1	7.52	7.02	1.41	0.0263	0.867	MDC1	Coding
TC6_ssto_hap7000121.hg.1	12.57	13.29	-1.64	0.0294	0.867	RNA5-8S5	Coding
TCUn_gl000220000001.hg.1	6.52	6.23	1.22	0.028	0.867	ZNF605	Coding
TCUn_gl000223000001.hg.1	6.73	6.35	1.3	0.0477	0.8683	CXCL2	Coding
TC04001286.hg.1	6.84	7.57	-1.66	0.0477	0.8683	ARHGEF37	Coding
TC05000822.hg.1	3.31	3.05	1.2	0.0476	0.8683	MIR759	Coding
TC13000227.hg.1	6.38	6.64	-1.2	0.0476	0.8683	LLGL1	Coding
TC17000208.hg.1	3.34	3.58	-1.19	0.0477	0.8683	CST9L	Coding
TC20000713.hg.1	8.4	8	1.32	0.0478	0.8685	RFC4	Coding
TC03002088.hg.1	6.06	6.5	-1.36	0.0478	0.8685	VSIG10	Coding
TC12002017.hg.1	3.31	3.05	1.2	0.0478	0.8685	LOC729451	Coding
TC14001151.hg.1	4.65	4.98	-1.26	0.0478	0.8685	OR10H1	Coding
TC19001259.hg.1	11.79	10.55	2.38	0.049	0.8693	HTRA1	Coding
TC10000889.hg.1	9.4	8.25	2.22	0.0493	0.8693	MUC1	Coding
TC01006383.hg.1	6.42	5.32	2.15	0.048	0.8693	IL6	Coding
TC07000137.hg.1	12.63	11.61	2.03	0.0494	0.8693	ANLN	Coding
TC07000235.hg.1	5.52	6.56	-2.07	0.0491	0.8693	LY6G6C	Coding
TC6_qbl_hap6000159.hg.1	5.93	7.57	-3.12	0.0488	0.8693	FLVCR2	Coding
TC14002303.hg.1	3.92	5.58	-3.16	0.0481	0.8693	GNRHR	Coding
TC04001251.hg.1	9.99	10.44	-1.36	0.0486	0.8693	RSC1A1; DDI2	Coding
TC01000193.hg.1	6.48	6.89	-1.33	0.0483	0.8693	MTFR1L	Coding
TC01006314.hg.1	6.23	5.96	1.2	0.0481	0.8693	ZNF684	Coding
TC01000514.hg.1	7.58	7.82	-1.18	0.0496	0.8693	PEX11B	Coding
TC01001094.hg.1	9.39	9.15	1.18	0.0486	0.8693	EMC1	Coding
TC01002294.hg.1	7.3	7.68	-1.3	0.0492	0.8693	MARCKSL1	Coding
TC01002468.hg.1	7.45	8.12	-1.59	0.0483	0.8693	TESK2	Coding
TC01002608.hg.1	8.06	7.5	1.48	0.0492	0.8693	DEPDC1	Coding
TC01002766.hg.1	3.21	2.99	1.17	0.0491	0.8693	LOC101927434	Coding
TC01002810.hg.1	4.93	5.92	-1.98	0.0483	0.8693	CXCR2	Coding
TC02001292.hg.1	6.43	5.94	1.4	0.0492	0.8693	MIR4435-2HG	Coding
TC02002207.hg.1	10.32	10.72	-1.32	0.0486	0.8693	CHMP2B	Coding
TC03000461.hg.1	6.97	7.25	-1.21	0.0488	0.8693	MFSD1	Coding
TC03000867.hg.1	10.61	10.22	1.31	0.0481	0.8693	SMC4	Coding
TC03000873.hg.1	12.04	12.66	-1.54	0.0482	0.8693	ATP11B	Coding
TC03000976.hg.1	7.52	6.83	1.61	0.0487	0.8693	PLSCR4	Coding
TC03001867.hg.1	3.58	3.34	1.18	0.0489	0.8693	SOD3	Coding
TC04000173.hg.1	4.23	4.94	-1.63	0.0491	0.8693	KIT	Coding
TC04000313.hg.1	10.76	10.24	1.44	0.0492	0.8693	SGCB	Coding
TC04001194.hg.1	10.7	10.95	-1.19	0.0495	0.8693	CLOCK	Coding
TC04001212.hg.1	7.82	7.02	1.74	0.0493	0.8693	TRIP13	Coding
TC05000010.hg.1	5.24	5.62	-1.31	0.048	0.8693	MARCH3	Coding
TC05001746.hg.1	6.05	5.8	1.19	0.0496	0.8693	SUPT3H	Coding
TC06001765.hg.1	9.82	10.17	-1.28	0.0484	0.8693	MED23	Coding
TC06002108.hg.1	12.5	12.91	-1.33	0.0485	0.8693	CPNE3	Coding
TC08000539.hg.1	6.23	6.56	-1.25	0.0481	0.8693	RPL30	Coding
TC08001460.hg.1	6.35	6.67	-1.25	0.0487	0.8693	ACER2	Coding
TC09000094.hg.1	6.41	5.98	1.34	0.0485	0.8693	FAM27E3	Coding
TC09001160.hg.1	8.8	9.32	-1.44	0.0493	0.8693	SH3GLB2	Coding
TC09001642.hg.1	10.56	10.34	1.17	0.0488	0.8693	MXRA5	Coding
TC0X000807.hg.1	5.89	6.2	-1.24	0.0492	0.8693	GATA3	Coding
TC10000070.hg.1	8.28	8.76	-1.39	0.0487	0.8693	MRPL49	Coding
TC11000617.hg.1	5.78	6.1	-1.25	0.0494	0.8693	OR10G8	Coding
TC11001131.hg.1	5.83	5.54	1.22	0.0485	0.8693	LOC729305	Coding
TC11001221.hg.1	8.02	8.75	-1.65	0.0485	0.8693	LGR4	Coding
TC11001509.hg.1	5.73	6	-1.21	0.0484	0.8693	SLC25A45	Coding
TC11001932.hg.1	7.83	8.29	-1.37	0.0495	0.8693	C11orf71	Coding
TC11002312.hg.1	8.75	8.3	1.37	0.0491	0.8693	SSH1	Coding
TC12001941.hg.1	6.24	6.84	-1.52	0.0494	0.8693	MAP3K9	Coding
TC14001272.hg.1	8.3	7.85	1.37	0.0488	0.8693	TTC7B	Coding
TC14001432.hg.1	10.8	11.53	-1.66	0.0479	0.8693	SPINT1	Coding
TC15000296.hg.1	8.22	8.61	-1.3	0.0495	0.8693	SLCO3A1	Coding
TC15000881.hg.1	8.57	8.18	1.3	0.0485	0.8693	RFX7	Coding
TC15001474.hg.1	7.18	6.77	1.33	0.0491	0.8693	TANGO6	Coding
TC16000561.hg.1	5.76	6.26	-1.41	0.0485	0.8693	PRSS27	Coding
TC16000789.hg.1	4.23	4.01	1.17	0.0481	0.8693	FAM57B	Coding
TC16001017.hg.1	7.72	8	-1.22	0.0485	0.8693	MFSD11	Coding
TC17000880.hg.1	11.25	11.77	-1.43	0.0495	0.8693	PITPNA	Coding
TC17000976.hg.1	11.77	12.4	-1.54	0.0488	0.8693	RIOK3	Coding
TC18000100.hg.1	3.54	3.84	-1.23	0.0485	0.8693	OR10H3	Coding
TC19000277.hg.1	10.3	9.95	1.27	0.049	0.8693	BTBD2	Coding
TC19001018.hg.1	6.64	6.9	-1.19	0.0495	0.8693	ZNF708	Coding
TC19001350.hg.1	6.86	6.58	1.21	0.0485	0.8693	ACSS2	Coding
TC20000245.hg.1	6.36	6.6	-1.18	0.0495	0.8693	UBOX5; FASTKD5	Coding
TC20000568.hg.1	5.73	5.43	1.23	0.0493	0.8693	PPP4R1L	Coding
TC20000984.hg.1	8.29	7.83	1.38	0.0485	0.8693	BACE2	Coding
TC21000185.hg.1	14.69	14.24	1.36	0.0483	0.8693	APP	Coding
TC21000340.hg.1	4.34	4.11	1.17	0.0489	0.8693	MMP11	Coding
TC22000138.hg.1	9.08	6.99	4.27	0.0521	0.8693	ATF3	Coding
TC01001777.hg.1	7.71	6.13	3	0.0508	0.8693	G0S2	Coding
TC01001749.hg.1	8.57	7.14	2.69	0.0556	0.8693	EPSTI1	Coding
TC13000612.hg.1	5.75	4.38	2.59	0.0538	0.8693	MMP3	Coding
TC11002235.hg.1	9.84	8.66	2.26	0.0504	0.8693	KIF20A	Coding
TC05000697.hg.1	7.77	6.62	2.23	0.0589	0.8693	PDCD1LG2	Coding
TC09000038.hg.1	8.05	6.97	2.12	0.0554	0.8693	SNAI2	Coding
TC08001199.hg.1	5.6	4.54	2.08	0.0507	0.8693	IGHD2-8	Coding
TC14002235.hg.1	9.17	8.15	2.02	0.0497	0.8693	LMNB1	Coding
TC05000604.hg.1	6.72	7.75	-2.03	0.0602	0.8693	CYP3A5	Coding
TC07003299.hg.1	12.07	13.13	-2.08	0.0535	0.8693	KLK6	Coding
TC19001764.hg.1	7.69	8.77	-2.12	0.0533	0.8693	TMEM40	Coding
TC03001175.hg.1	5.56	6.65	-2.13	0.055	0.8693	LOC100130987	Coding
TC11000685.hg.1	8.41	9.57	-2.24	0.0573	0.8693	BLNK	Coding
TC10001555.hg.1	9.7	10.94	-2.37	0.0605	0.8693	ESRP2	Coding
TC16001206.hg.1	8.18	9.47	-2.45	0.0545	0.8693	DENND2C	Coding
TC01006366.hg.1	6.43	7.74	-2.48	0.06	0.8693	PLA2G4E	Coding
TC15001258.hg.1	9.91	11.44	-2.88	0.0508	0.8693	ZNF770	Coding
TC15001203.hg.1	7.83	9.69	-3.63	0.057	0.8693	A2ML1	Coding
TC12000136.hg.1	4.62	6.86	-4.74	0.0571	0.8693	DSC1	Coding
TC18000437.hg.1	8.23	7.61	1.54	0.0576	0.8693	AGRN	Coding
TC01000024.hg.1	8.39	8.86	-1.38	0.0594	0.8693	NIPAL3	Coding
TC01000310.hg.1	6.19	6.58	-1.31	0.0598	0.8693	GJB4	Coding
TC01000449.hg.1	6.09	6.58	-1.4	0.0506	0.8693	SH3D21	Coding
TC01006319.hg.1	6.28	5.78	1.42	0.0554	0.8693	CDCA8	Coding
TC01000476.hg.1	5.04	4.76	1.21	0.0576	0.8693	MIR30C1	Coding
TC01000517.hg.1	9.26	8.49	1.71	0.0547	0.8693	NFIA	Coding
TC01000702.hg.1	7.77	8.07	-1.22	0.0554	0.8693	TMEM167B	Coding
TC01000937.hg.1	6.83	7.14	-1.24	0.0542	0.8693	STRIP1	Coding
TC01000957.hg.1	8.47	9.27	-1.74	0.0555	0.8693	PIAS3	Coding
TC01001097.hg.1	10.21	10.71	-1.42	0.0588	0.8693	HIST2H4B; HIST2H4A	Coding
TC01001173.hg.1	7.3	6.95	1.28	0.0564	0.8693	CKS1B	Coding
TC01001280.hg.1	5.19	5.42	-1.17	0.0565	0.8693	PCP4L1	Coding
TC01001384.hg.1	8.42	7.65	1.7	0.0527	0.8693	NUF2	Coding
TC01001430.hg.1	5.28	4.95	1.25	0.0577	0.8693	GAS5-AS1	Coding
TC01001517.hg.1	4.34	4.59	-1.19	0.0601	0.8693	LINC00272	Coding
TC01001577.hg.1	10.9	11.14	-1.18	0.058	0.8693	SMG7	Coding
TC01001586.hg.1	3.82	3.59	1.18	0.0506	0.8693	RGS13	Coding
TC01001623.hg.1	8.36	8.82	-1.38	0.058	0.8693	NEK7	Coding
TC01001639.hg.1	6.31	7.05	-1.67	0.0518	0.8693	PCAT6	Coding
TC01001678.hg.1	7.18	6.86	1.25	0.0505	0.8693	CDK18	Coding
TC01001710.hg.1	8.66	8.12	1.45	0.0526	0.8693	FAM72A; FAM72D; FAM72C; FAM72B	Coding
TC01001717.hg.1	5.03	4.52	1.43	0.0505	0.8693	HEYL	Coding
TC01002543.hg.1	7.19	7.59	-1.32	0.0546	0.8693	MOB3C	Coding
TC01006354.hg.1	5.96	6.42	-1.38	0.0552	0.8693	TTC39A	Coding
TC01002648.hg.1	4.48	4.06	1.34	0.0583	0.8693	RAB3B	Coding
TC01002654.hg.1	3.39	3.15	1.18	0.0546	0.8693	KTI12	Coding
TC01002656.hg.1	4.21	4	1.15	0.0584	0.8693	LOC101927139	Coding
TC01002749.hg.1	5.46	5.19	1.2	0.0504	0.8693	GSTM3	Coding
TC01002962.hg.1	3.8	3.53	1.2	0.0603	0.8693	KCNA3	Coding
TC01002977.hg.1	5.82	5.56	1.2	0.0519	0.8693	PDE4DIP	Coding
TC01003096.hg.1	10.11	10.66	-1.46	0.0607	0.8693	HIST2H4B; HIST2H4A	Coding
TC01003192.hg.1	12.57	13.32	-1.68	0.0594	0.8693	HIST2H2BE	Coding
TC01003193.hg.1	5.54	6.24	-1.62	0.0592	0.8693	TCHH	Coding
TC01003242.hg.1	7.57	7.9	-1.25	0.0504	0.8693	SLC19A2	Coding
TC01003497.hg.1	9.63	9.38	1.19	0.0499	0.8693	FAM129A	Coding
TC01003624.hg.1	9.04	9.4	-1.28	0.0607	0.8693	TMEM63A	Coding
TC01003892.hg.1	6.97	7.36	-1.31	0.0603	0.8693	TTC13	Coding
TC01003961.hg.1	9.79	9.57	1.16	0.0531	0.8693	B3GALNT2	Coding
TC01003994.hg.1	5.83	5.46	1.29	0.0556	0.8693	RNF144A	Coding
TC02000035.hg.1	14.05	14.52	-1.39	0.053	0.8693	RAB10	Coding
TC02000146.hg.1	7.02	6.63	1.31	0.0577	0.8693	CENPA	Coding
TC02004917.hg.1	6.46	7.42	-1.94	0.0513	0.8693	LGALSL	Coding
TC02000366.hg.1	6.44	6.13	1.24	0.0514	0.8693	WDR54	Coding
TC02000458.hg.1	9.23	9.01	1.17	0.0562	0.8693	STEAP3	Coding
TC02000750.hg.1	8.64	9.33	-1.61	0.0602	0.8693	FAM171B	Coding
TC02001101.hg.1	7.33	7.83	-1.41	0.0544	0.8693	INPP1	Coding
TC02001118.hg.1	7.05	7.39	-1.27	0.0543	0.8693	TTC32	Coding
TC02001613.hg.1	6.21	5.86	1.28	0.0538	0.8693	FNDC4	Coding
TC02001689.hg.1	6.7	6.96	-1.2	0.0564	0.8693	C1D	Coding
TC02001938.hg.1	6.48	6.82	-1.27	0.0543	0.8693	RNF103	Coding
TC02005036.hg.1	9.05	8.29	1.69	0.0561	0.8693	CKAP2L	Coding
TC02002217.hg.1	5.05	5.66	-1.53	0.0522	0.8693	EN1	Coding
TC02002248.hg.1	5.85	5.41	1.35	0.0514	0.8693	CHN1	Coding
TC02002544.hg.1	5.23	4.78	1.36	0.0602	0.8693	MIR4437	Coding
TC02002586.hg.1	13.51	12.71	1.75	0.0561	0.8693	STAT1	Coding
TC02002624.hg.1	7.91	8.24	-1.25	0.0536	0.8693	FAM126B	Coding
TC02002670.hg.1	9.07	9.38	-1.23	0.058	0.8693	TMBIM1	Coding
TC02002770.hg.1	5.46	5.71	-1.19	0.0557	0.8693	SNORA75	Coding
TC02002860.hg.1	6.99	7.83	-1.78	0.0527	0.8693	TPRXL	Coding
[truncated: 25,402 more rows]
